# Supplementary material for: Global expression profiling in leaves of free-growing aspen
Source: BMC Plant Biol. 2008 May 23;8:61. doi: 10.1186/1471-2229-8-61 (PMC2416451; doi:10.1186/1471-2229-8-61)
Supplement: Additional file 1 — Description of weather parameters. Description of the abbreviated weather parameters used in the figures. [file 1471-2229-8-61-S1.xls]

## Sheet: Sheet1
Number	Weather parameter	Description
1	Temperature.max	Max temperature sampling day
2	Temperature.max.1	Max temperature day before sampling day
3	Temperature.max.1.5	Max temperature sampling day and day before
4	Temperature.max.a.1	Max temperature the afternoon the day before sampling day
5	Temperature.max.m	Max temperature during the morning of the sampling day
6	Temperature.max.m.1	Max temperature during the morning the day before the sampling day
7	Temperature.max.e.1	Max temperature during the evening the day before the sampling day
8	Temperature.mean	Mean temperature sampling day
9	Temperature.mean.1	Mean temperature day before sampling day
10	Temperature.mean.1.5	Mean temperature sampling day and day before
11	Temperature.mean.a.1	Mean temperature the afternoon the day before sampling day
12	Temperature.mean.m	Mean temperature during the morning of the sampling day
13	Temperature.mean.m.1	Mean temperature during the morning the day before the sampling day
14	Temperature.mean.e.1	Mean temperature during the evening the day before the sampling day
15	Temperature.min	Min temperature sampling day
16	Temperature.min.1	Min temperature day before sampling day
17	Temperature.min.1.5	Min temperature sampling day and day before
18	Temperature.min.a.1	Min temperature the afternoon the day before sampling day
19	Temperature.min.m	Min temperature during the morning of the sampling day
20	Temperature.min.m.1	Min temperature during the morning the day before the sampling day
21	Temperature.min.e.1	Min temperature during the evening the day before the sampling day
22	Temperature.std	Standard deviation of temperature sampling day
23	Temperature.std.1	Standard deviation of temperature day before sampling day
24	Temperature.std.1.5	Standard deviation of temperature sampling day and day before
25	Temperature.std.a.1	Standard deviation of temperature the afternoon the day before sampling day
26	Temperature.std.m	Standard deviation of temperature during the morning of the sampling day
27	Temperature.std.m.1	Standard deviation of temperature during the morning the day before the sampling day
28	Temperature.std.e.1	Standard deviation of temperature during the evening the day before the sampling day
1	Precipitation.tot	Precipitation sampling day
2	Precipitation.tot.1	Precipitation day before sampling day
3	Precipitation.tot.1.5	Precipitation sampling day and day before
4	Precipitation.tot.14	Precipitation last 14 days
5	Precipitation.tot.2	Precipitation last 2 days
6	Precipitation.tot.3	Precipitation last 3 days
7	Precipitation.tot.4	Precipitation last 4 days
8	Precipitation.tot.7	Precipitation last 7 days
9	Precipitation.tot.a.1	Precipitation the afternoon of the day before sampling
10	Precipitation.tot.m	Precipitation the morning of the sampling day
11	Precipitation.tot.m.1	Precipitation the morning of the day before sampling
12	Precipitation.tot.e.1	Precipitation the evening of the day before sampling
1	Sun.max	Maximum irradiance sampling day
2	Sun.max.1	Maximum irradiance day before sampling day
3	Sun.max.1.5	Maximum irradiance sampling day and day before
4	Sun.max.a.1	Maximum irradiance the afternoon the day before sampling day
5	Sun.max.m	Maximum irradiance during the morning of the sampling day
6	Sun.max.m.1	Maximum irradiance during the morning the day before the sampling day
7	Sun.max.e.1	Maximum irradiance during the evening the day before the sampling day
8	Sun.mean	Mean irradiance sampling day
9	Sun.mean.1	Mean irradiance day before sampling day
10	Sun.mean.a.1	Mean irradiance sampling day and day before
11	Sun.mean.m	Mean irradiance the afternoon the day before sampling day
12	Sun.mean.m.1	Mean irradiance during the morning of the sampling day
13	Sun.mean.e.1	Mean irradiance during the morning the day before the sampling day
14	Sun.min.1.5	Mean irradiance during the evening the day before the sampling day
15	Sun.std	Standard deviation of irradiance sampling day
16	Sun.std.1	Standard deviation of irradiance day before sampling day
17	Sun.std.1.5	Standard deviation of irradiance sampling day and day before
18	Sun.std.a.1	Standard deviation of irradiance the afternoon the day before sampling day
19	Sun.std.m	Standard deviation of irradiance during the morning of the sampling day
20	Sun.std.m.1	Standard deviation of irradiance during the morning the day before the sampling day
21	Sun.std.e.1	Standard deviation of irradiance during the evening the day before the sampling day
22	Sun.tot	Totalt irradiance sampling day
23	Sun.tot.1	Totalt irradiance day before sampling day
24	Sun.tot.1.5	Totalt irradiance sampling day and day before
25	Sun.tot.a.1	Totalt irradiance the afternoon the day before sampling day
26	Sun.tot.m	Totalt irradiance during the morning of the sampling day
27	Sun.tot.m.1	Totalt irradiance during the morning the day before the sampling day
28	Sun.tot.e.1	Totalt irradiance during the evening the day before the sampling day
1	Humidity.mean	Mean humidity sampling day
2	Humidity.mean.1	Mean humidity day before sampling day
3	Humidity.mean.a.1	Mean humidity the afternoon the day before sampling day
4	Humidity.mean.m	Mean humidity during the morning of the sampling day
5	Humidity.mean.m.1	Mean humidity during the morning the day before the sampling day
6	Humidity.mean.e.1	Mean humidity during the evening the day before the sampling day
7	Humidity.std.1.5	Standard deviation of humidity during the evening the day before the sampling day
1	Wind.mean	Mean wind sampling day
2	Wind.mean.1	Mean wind day before sampling day
3	Wind.mean.1.5	Mean wind sampling day and day before
4	Wind.mean.a.1	Mean wind the afternoon the day before sampling day
5	Wind.mean.m	Mean wind during the morning of the sampling day
6	Wind.mean.m.1	Mean wind during the morning the day before the sampling day
7	Wind.mean.e.1	Mean wind during the evening the day before the sampling day
8	Wind.std	Standard deviation of wind sampling day
9	Wind.std.1	Standard deviation of wind day before sampling day
10	Wind.std.1.5	Standard deviation of wind sampling day and day before
11	Wind.std.a.1	Standard deviation of wind the afternoon the day before sampling day
12	Wind.std.m	Standard deviation of wind during the morning of the sampling day
13	Wind.std.m.1	Standard deviation of wind during the morning the day before the sampling day
14	Wind.std.e.1	Standard deviation of wind during the evening the day before the sampling day
