# Supplementary material for: Global expression profiling in leaves of free-growing aspen
Source: BMC Plant Biol. 2008 May 23;8:61. doi: 10.1186/1471-2229-8-61 (PMC2416451; doi:10.1186/1471-2229-8-61)
Supplement: Additional file 2 — Data file containing weather parameters. The data used for the weather calculations. [file 1471-2229-8-61-S2.txt]

Datum	Temp.mean	Temp.max	Temp.min	Nederb.tot	Sol.tot	RH.mean	Vind.mean	Temp.mean.1	Temp.max.1	Temp.min.1	Nederb.tot.1	Sol.tot.1	RH.mean.1	Vind.mean.1	Temp.std	RH.std	Vind.std	Nederb.tot.2
2000-01-03	-1.972	0.699	-4.14	0	20.092	90.9416666666667	1.80525	-0.590375	1.148	-3.41	0	12.643	98.2291666666667	2.83183333333333	1.53545435574342	4.6784002149697	1.08092315447168	0
2000-01-04	0.814583333333333	1.622	-0.08	0.6	21.077	97.7666666666667	2.05216666666667	-2.01520833333333	1.071	-6.18	0	62.458	93.8458333333333	2.12041666666667	2.18926125758628	4.55119991155307	1.05508881142774	0.6
2000-01-05	-2.7725	-0.86	-4.17	0	18.631	91.5333333333333	1.78033333333333	-0.095625	1.622	-3.55	0.6	65.418	97.4625	2.242375	1.67378352201574	3.78169673013717	1.17095592579684	0.6
2000-01-06	-5.27283333333333	2.286	-12.8	0	3.174	95.225	1.79091666666667	-5.54125	-0.86	-14	0	69.017	90.2583333333333	1.37404166666667	4.64267055605537	4.10770375742095	1.06605633729448	0.6
2000-01-07	2.22591666666667	3.249	0.967	4.6	20.373	89	2.88558333333333	-1.35658333333333	3.128	-12.8	6.4	13.986	94.0791666666667	2.78825	5.0687564401932	5.13826834520168	1.22114793346131	11
2000-01-08	2.95241666666667	4.3	1.248	4	9.949	91.0666666666667	3.01733333333333	1.76983333333333	3.249	0.399	4.8	87.84	83.8833333333333	2.67591666666667	0.999529417450635	7.20274198229341	0.607621480439972	15.2
2000-01-09	1.93825	2.809	1.005	0	19.806	74.4583333333333	2.16408333333333	2.867	4.674	1.239	6.4	76.59	88.8125	3.03633333333333	0.883101850621676	8.1666083574206	0.956251711483062	11.2
2000-01-10	-1.88416666666667	-0.39	-4.57	0	35.155	80.4	2.26791666666667	1.21858333333333	2.809	-1.84	0	83.222	73.3795833333333	1.99545833333333	1.78219155616256	4.72142259803191	0.520823557241584	6.4
2000-01-11	-0.950083333333333	0.465	-1.8	0	28.695	81.7083333333333	2.07758333333333	-1.8525	0.101	-4.57	0	110.41	82.0083333333333	1.88075	0.836050402426089	4.77573479761417	0.568726555072334	0
2000-01-12	-0.657333333333333	1.94	-2.96	0.6	17.774	95.7166666666667	2.01766666666667	-1.01783333333333	0.887	-2.42	0	109.369	82.1083333333333	1.9585	1.16851539509389	7.33108623580608	0.661843447656883	0.6
2000-01-13	-3.08858333333333	0.512	-6.02	0	11.308	84.9833333333333	1.24925	-0.08125	1.978	-2.96	0.6	94.456	89.7458333333333	2.10545833333333	2.13610416839956	8.04083773176474	0.81610202248929	0.6
2000-01-14	-5.66916666666667	-4.23	-6.92	0	29.03	80.225	2.79108333333333	-3.19970833333333	0.512	-6.02	0	77.464	85.8125	1.43854166666667	1.68118201874715	5.29741176694539	0.944021618329271	0.6
2000-01-15	-3.89333333333333	-1.61	-6.7	0	52.976	84.7916666666667	1.53125	-5.41583333333333	-4.02	-6.92	0	126.263	80.6333333333333	2.254875	1.32120615888881	3.44630812356349	0.76840989805479	0
2000-01-16	-0.961416666666667	3.671	-5.14	0.2	10.748	95.7916666666667	1.83325	-2.626875	0.288	-6.7	0	139.007	88.1	1.36620833333333	2.27033088351344	5.87970615289952	0.703138059102713	0.2
2000-01-17	1.08216666666667	2.586	0.4	0.2	31.984	59.3708333333333	4.51275	1.48166666666667	5.89	-5.14	0.4	64.279	82.35375	2.92775	2.45949343797225	16.7919840759319	1.55681407964196	0.6
2000-01-18	-6.0275	-2.35	-8.4	0	53.76	81.7833333333333	5.51725	1.32695833333333	3.39	-2.34	0.2	151.489	64.82375	4.51245833333333	3.77277176233004	11.9916739733258	0.959828475086722	0.6
2000-01-19	-7.30833333333333	-5.15	-11.2	0	51.558	75.76	3.37383333333333	-6.96666666666667	-2.35	-10.5	0	204.602	79.8916666666667	4.72895833333333	1.88432776106258	4.88228017247471	1.59046728757845	0.2
2000-01-20	-6.66166666666667	-4.88	-8.4	0	44.047	85.3083333333333	1.95425	-6.66916666666667	-4.27	-11.2	0	208.589	74.4820833333333	2.89941666666667	1.50780445871283	7.56917899869502	1.26398474567599	0
2000-01-21	-9.56666666666667	-8	-10.6	0	61.362	66.7075	5.83225	-7.01291666666667	-4.88	-8.8	0	206.085	79.2404166666667	2.76283333333333	1.48325197743722	10.1871999829229	1.75660567956843	0
2000-01-22	-17.4916666666667	-15.6	-18.7	0	69.595	79.3333333333333	1.49608333333333	-11.2041666666667	-8	-16.1	0	237.335	66.34875	4.21595833333333	3.56402661526057	9.1011810283672	2.04234478689849	0
2000-01-23	-15.2	-12.3	-17.9	0	71.898	75.8916666666667	1.94858333333333	-17.225	-15.2	-18.7	0	249.51	78.525	1.4915	1.49197855212466	3.28889787107311	0.519111832310192	0
2000-01-24	-13.225	-10.6	-15.1	0	46.546	82.55	0.608833333333333	-14.1541666666667	-10.4	-17.9	0	284.711	75.62375	1.60366666666667	1.6798714992428	5.34453118350231	0.728215115174255	0
2000-01-25	-3.34083333333333	-1.45	-4.99	0	60.953	87.8	2.72216666666667	-10.21125	-4.72	-15.1	0	185.437	86.9583333333333	0.83075	4.31892167611829	5.73691195070647	1.04995981177815	0
2000-01-26	3.02833333333333	4.711	1.455	2.2	89.51	79.2083333333333	2.464	-1.287125	1.718	-4.99	0	291.128	80.0158333333333	2.532	2.78907963470571	7.48777937709172	0.940067322817133	2.2
2000-01-27	-1.76	-0.52	-3.17	0	77.826	71.7216666666667	2.3705	2.62216666666667	6.042	-1.22	2.2	330.981	72.22125	2.24691666666667	2.61008754581631	7.85345946923524	0.792679390342032	2.2
2000-01-28	-7.8725	-4.26	-10.5	0	106.331	84.3416666666667	1.91866666666667	-2.68708333333333	-0.52	-6.86	0	240.472	74.8141666666667	1.70395833333333	3.00681553849578	7.02346678744092	0.741903670532237	2.2
2000-01-29	-10.0708333333333	-0.3	-15.2	0	23.284	91.5666666666667	1.12758333333333	-9.07166666666667	-4.26	-15.5	0	390.989	81.1191666666667	1.638375	3.08294060561954	8.39112507355241	0.759870130925684	0
2000-01-30	0.948166666666667	1.875	-2	3.8	78.253	99.4583333333333	4.30666666666667	-5.1105	0.121	-15.2	0	78.689	95.8333333333333	3.40166666666667	5.45127803072398	4.42792276355403	2.11276368768492	3.8
2000-01-31	-7.82916666666667	-5.64	-9.8	0	64.141	66.4241666666667	3.09133333333333	-1.09216666666667	1.875	-5.7	3.8	325.481	83.1825	5.64229166666667	3.7829050326058	17.394770175097	1.96647238164633	3.8
2000-02-01	-2.0575	-1.25	-3.23	0	104.84	64.0708333333333	4.89083333333333	-6.38875	-2.83	-9.8	0	286.598	66.0166666666667	3.43241666666667	2.61099269572760	5.60423759027524	1.45425048823773	3.8
2000-02-02	-11.875	-7.5	-14.3	0	117.889	87.75	1.26383333333333	-2.70375	0.01	-7.7	0	434.086	68.08625	3.40695833333333	4.71923866438524	11.3164563799804	1.80059984251281	0
2000-02-03	-11.5925	-5.46	-14.2	0	173.848	77.6433333333333	2.78283333333333	-12.0708333333333	-7.5	-14.3	0	438.964	84.375	1.33516666666667	1.75290314747976	5.15796071428997	0.864348561010334	0
2000-02-04	-3.72916666666667	-0.28	-8.6	0	85.203	82.9083333333333	2.68333333333333	-7.72041666666667	-1.8	-14.2	0	589.059	72.97625	2.68220833333333	4.24679038468213	7.53324396807509	0.920472995646415	0
2000-02-05	-2.21666666666667	0.484	-4.3	0	144.94	61.1175	3.19658333333333	-0.687875	5.017	-8.6	0.8	495.79	69.9908333333333	4.05783333333333	3.2103154316414	12.9801734127629	1.65092424979810	0.8
2000-02-06	-0.368166666666667	1.035	-1.87	0.2	28.056	92.9083333333333	1.98216666666667	-2.089875	0.484	-4.3	0	445.139	67.3445833333333	2.27441666666667	1.45772149968193	15.3663382337591	1.13289646481927	1
2000-02-07	0.889666666666667	3.111	-0.22	0.2	84.949	85.8083333333333	1.97433333333333	1.42766666666667	4.345	-1.87	9.8	125.167	87.9666666666667	2.919	1.77628889220516	10.6110434685785	1.34940915700757	10
2000-02-08	1.31283333333333	2.732	-0.35	0	182.333	94.7833333333333	1.91575	1.25416666666667	3.111	-0.22	6.6	191.473	92.9625	2.44170833333333	0.748126254093179	8.06745913069269	0.800422648275907	16.4
2000-02-09	-5.99333333333333	-3.01	-7.9	0	150.831	81.3416666666667	1.14658333333333	0.755375	3.315	-3.12	0	507.631	87.175	2.05275	3.51117518641302	7.83675659748687	0.559277841477967	6.6
2000-02-10	-3.50058333333333	1.417	-6.49	0	236.221	82.8416666666667	2.15575	-4.985	-2.47	-7.9	0	537.022	75.8216666666667	1.84883333333333	2.01471086645127	7.05719187374533	0.825413598585678	0
2000-02-11	1.93916666666667	2.77	0.41	0.4	272.434	79.4375	3.33466666666667	-1.01120833333333	2.444	-6.49	3	481.638	86.5041666666667	3.36291666666667	2.93139552699977	11.0539348269623	1.33341114653894	3.4
2000-02-12	1.41025	3.876	-0.99	0	313.682	66.0133333333333	2.92783333333333	2.50729166666667	3.97	0.41	0.4	724.056	67.3683333333333	3.72716666666667	1.14826199792252	14.0202386366485	1.35145687761892	3.4
2000-02-13	1.18575	2.509	0.279	4.2	31.166	98.2166666666667	4.10141666666667	1.82375	3.876	-0.99	0	910.855	76.5691666666667	2.984375	1.02229683626067	15.0598280202664	1.15744434265722	4.6
2000-02-14	-4.36916666666667	-1.91	-6.95	0	177.021	94.3083333333333	1.44975	0.67375	2.509	-2.01	6.2	235.586	97.1333333333333	3.118875	2.69471484959632	4.03982849706696	1.29313763492412	6.2
2000-02-15	-6.85166666666667	-3.35	-10.6	0	236.059	88.9666666666667	0.865916666666667	-2.61108333333333	1.687	-6.95	0	820.777	85.1841666666667	2.11754166666667	3.03865816511901	8.94475664445777	0.988670507008564	6.2
2000-02-16	-2.2875	-1.99	-2.51	0	81.812	99.7166666666667	2.25675	-5.22541666666667	-1.93	-10.6	0	574.903	90.575	1.38083333333333	2.49248960769036	6.64801199548132	0.97278224899936	0
2000-02-17	-6.87083333333333	-6.37	-7.3	0	163.797	88.6916666666667	2.12891666666667	-3.08416666666667	-1.81	-6.56	0	240.047	97.4416666666667	2.41566666666667	2.19557627030585	5.06812870509704	0.421350846343384	0
2000-02-18	-8.53333333333333	-7.1	-9.9	0	132.111	92.2333333333333	1.14766666666667	-6.965	-6.19	-9	0	481.62	89.5458333333333	1.71845833333333	0.915573547365213	2.88645853203244	0.520342624455653	0
2000-02-19	-15.275	-9.7	-18	0	314.212	85.6916666666667	0.68875	-9.17083333333333	-5.28	-15.6	0	851.647	88.525	1.23966666666667	3.66614585045732	5.47314584099724	0.535168730995114	0
2000-02-20	-8.09	-2.72	-11	0	558.876	87.3833333333333	2.39616666666667	-11.1129166666667	-3.27	-18	0	1151.186	85.4375	0.92225	4.15385637423561	5.53281910978366	0.82854400501963	0
2000-02-21	-8.87083333333333	-2.66	-10.9	0	456.748	87.875	1.27441666666667	-5.90166666666667	-0.02	-11	1.2	1465.932	83.2070833333333	2.04058333333333	3.00275887693565	8.10104219730645	0.690597746032665	1.2
2000-02-22	-12.3	-7.5	-16	0	397.223	88.4083333333333	1.25258333333333	-7.73625	-1.96	-11.9	0.2	1260.396	84.62125	1.435125	3.45886882830624	8.16165464763743	0.637868710679159	1.4
2000-02-23	-9.03083333333333	-6.54	-10.6	0	161.34	90.9583333333333	1.20541666666667	-9.94208333333333	-4.81	-16	0	1116.719	85.7708333333333	1.14008333333333	2.50375660615347	5.20400944327682	0.467669795156355	0.2
2000-02-24	-5.21916666666667	-3.79	-7.6	0	139.272	96.7666666666667	3.18141666666667	-8.47125	-6.48	-10.6	0	387.624	91.0458333333333	1.529375	1.94543511271329	3.10386727543110	1.07826021096008	0
2000-02-25	-7.23833333333333	-6.22	-7.8	0	221.857	93.375	2.23425	-5.16666666666667	-3.57	-7.6	0	261.576	95.1166666666667	3.62125	1.31403329183986	2.10335144509597	1.10268442254087	0
2000-02-26	-8.49166666666667	-5.95	-9.9	0	151.012	93.4	0.760916666666667	-7.56375	-5.44	-11.5	0	702.891	92.7458333333333	1.631375	1.45202876682335	1.71433498606440	0.770350944555647	0
2000-02-27	-0.409583333333333	0.437	-1.38	0	292.072	99.1333333333333	2.46466666666667	-5.99333333333333	-1.28	-9.9	0	409.362	94.3125	1.369	3.52149116446834	3.43310100924551	0.888481694034785	0
2000-02-28	1.75041666666667	2.81	0.652	6	254.03	93.8833333333333	2.78525	0.360625	1.895	-1.38	5.8	857.332	95.5958333333333	3.07954166666667	1.02134940929782	4.89316578797116	0.971769239052283	11.8
2000-02-29	-2.39583333333333	-0.07	-4.84	0	108.737	99.9916666666667	0.857416666666667	1.65079166666667	5.079	-0.55	9.6	725.175	93.5125	1.987125	2.26701792008797	7.8758803992628	1.21710756525330	15.4
2000-03-01	-2.14	0.411	-6.5	0	87.75	99.9583333333333	1.44508333333333	-1.98208333333333	0.214	-4.84	0	347.793	100.008333333333	1.08066666666667	1.79024208436594	0.118019368870413	0.88782254188155	9.6
2000-03-02	-9.2	-6.66	-10.9	0	637.693	81.95	4.61858333333333	-1.56833333333333	0.473	-6.88	2.2	293.312	99.6041666666667	2.16854166666667	4.27380944899854	9.14045386320596	1.79440188381391	2.2
2000-03-03	-13.9916666666667	-8.9	-18.1	0	483.169	83.125	1.33416666666667	-8.26458333333333	-4.36	-11.6	0	1709.89	77.77375	3.55566666666667	3.43205573779063	7.33802323517717	1.66086183307686	2.2
2000-03-04	-6.87333333333333	-5.36	-7.4	0	487.056	81.9916666666667	7.21408333333333	-10.3141666666667	-5.27	-18.1	0	901.257	85.55	3.83066666666667	3.6993108324282	5.75376412336321	3.07155542250047	0
2000-03-05	-7.40833333333333	-5.24	-9	0	751.297	71.0983333333333	5.61341666666667	-6.06583333333333	-3.65	-7.4	0	1503.193	79.7166666666667	5.77620833333333	1.25629841768814	7.52301317967656	1.57554911868746	0
2000-03-06	-12.8125	-5.53	-18.7	0	155.531	86.9833333333333	1.91083333333333	-7.28083333333333	-3.68	-14	0	2077.891	64.23875	4.67304166666667	4.3519109012092	14.4740203687476	2.31085827987840	0
2000-03-07	-7.77666666666667	-4.99	-11.1	0	417.334	93.575	2.84383333333333	-8.4675	-0.68	-18.7	0	440.66	92.4916666666667	1.91745833333333	4.96658584146443	5.66228051538606	1.69686464440408	0
2000-03-08	-5.93166666666667	-2	-8.2	0	868.571	69.8083333333333	2.798	-6.65666666666667	-2.69	-11.4	0.2	1712.045	84.9925	2.48966666666667	1.98949742397421	14.2142330636338	1.41322315383654	0.2
2000-03-09	-9.59833333333333	-3.34	-11.7	0	872.773	71.2133333333333	2.66408333333333	-4.83916666666667	0.213	-9.9	0.8	2325.459	61.575	2.68633333333333	3.45453362115388	12.3430714193629	0.912159145732178	1
2000-03-10	-3.57166666666667	0.14	-4.64	0	913.958	61.9316666666667	4.4875	-5.62166666666667	0.168	-11.7	0.8	2333.286	60.6	3.80320833333333	3.80007857061629	10.0399892651558	1.29085913405307	1.6
2000-03-11	-7.1875	-3.04	-10.1	0	908.516	60.1191666666667	2.89975	-2.210125	1.876	-4.7	1.4	2205.387	52.8020833333333	4.07379166666667	3.068817812169	9.8302224296235	1.27547901241499	2.2
2000-03-12	-8.35416666666667	-1.94	-10.5	0	953.854	70.3525	1.33916666666667	-5.105	-0.11	-10.1	0.4	2494.484	52.6841666666667	2.91966666666667	3.13531754549856	12.9952717011728	1.13076354734312	1.8
2000-03-13	-1.05116666666667	0.569	-2.63	0	162.198	90.7083333333333	2.88358333333333	-5.29616666666667	1.061	-10.5	0.4	2340.791	68.31375	1.32745833333333	3.59901952124266	15.2237446402985	0.978482425566682	0.8
2000-03-14	0.470666666666667	1.987	-0.55	0.2	430.258	85.4083333333333	1.768	-0.032875	1.873	-2.63	2	554.678	89.7916666666667	2.62170833333333	1.06788095875125	9.98504079523662	0.780538208189993	2.6
2000-03-15	-4.46208333333333	1.22	-7.4	0	1073.236	70.9816666666667	2.19766666666667	0.495875	5.315	-5.4	4.6	1884.438	73.655	1.79870833333333	3.28211041958512	14.7440566772374	0.93637974041196	6.6
2000-03-16	-4.3225	0.736	-6.6	0	1105.608	68.3583333333333	2.72125	-1.97508333333333	3.906	-7.4	2.2	2776.936	61.125	2.36179166666667	3.22056127711965	12.0958439799504	0.863577816090967	6.8
2000-03-17	-6.35833333333333	-0.08	-9.4	0	1123.199	70.7816666666667	2.4105	-2.68358333333333	3.089	-7.2	1.4	2867.597	59.9995833333333	2.63279166666667	3.39770149617986	11.8968084922633	0.838381802537124	3.6
2000-03-18	-2.12833333333333	0.25	-4.28	0	432.743	97.35	1.71466666666667	-3.34641666666667	4.993	-9.4	1	2853.616	68.43125	1.87458333333333	3.43523504105637	17.8780037835804	0.728007049067565	2.4
2000-03-19	-2.717	2.172	-5.27	0	559.38	88.9666666666667	1.58508333333333	-0.6955	4.189	-4.28	3	1626.553	89.2104166666667	2.331625	2.6232870873881	12.1330008948440	1.50374445228495	4
2000-03-20	5.42308333333333	7.85	2.453	2.6	945.304	64.1533333333333	3.43816666666667	-0.086875	3.55	-5.27	2.8	1697.263	80.2641666666667	2.04333333333333	3.80200931171259	13.0567154648540	1.08204025832449	8.4
2000-03-21	0.361333333333333	3.821	-1.4	0	1109.803	66.7208333333333	3.15283333333333	4.96108333333333	7.85	0.67	2.6	2726.572	56.3270833333333	3.79325	2.83380239758728	10.8714728927199	1.00176858209044	5.4
2000-03-22	-1.13733333333333	2.659	-3.18	0	1107.59	62.065	1.874	1.10345833333333	4.76	-3.79	0	2328.58	57.6908333333333	2.89454166666667	2.20724859737976	10.4595107172585	1.05569508998379	2.6
2000-03-23	-1.60816666666667	4.213	-3.78	0	1247.932	64.6158333333333	3.3085	0.377125	5.313	-3.18	0	2880.015	56.5345833333333	2.09929166666667	2.57924006696078	8.552047540961	0.956497095889185	0
2000-03-24	-0.244583333333333	3.725	-2.72	0	1389.308	59.4883333333333	3.32175	0.990958333333333	6.1	-3.78	0	2935.845	58.9204166666667	3.74404166666667	2.89690963198251	8.38349415258037	1.01694035816438	0
2000-03-25	-3.04758333333333	1.398	-5.61	0	1435.362	62.4066666666667	2.637	0.94525	5.559	-2.72	0	3273.818	53.6720833333333	3.51083333333333	2.89589392879390	9.33664551348312	1.11559847985463	0
2000-03-26	-6.59508333333333	1.724	-10.7	0	1465.7	63.4416666666667	1.11716666666667	-1.78479166666667	3.502	-5.63	0	3038.405	53.5066666666667	2.44204166666667	3.74879243117880	13.0921731253011	1.12864030395617	0
2000-03-27	-7.94083333333333	0.475	-11.7	0	1532.669	78.345	1.13175	-4.26808333333333	4.185	-10.7	0	3651.247	62.5266666666667	1.273625	4.36420090541867	19.2372235811489	0.650013977871685	0
2000-03-28	-3.46325	3.527	-5.78	0	1530.857	56.2875	1.26991666666667	-3.93091666666667	4.852	-11.7	0	3756.619	64.6866666666667	1.27633333333333	4.35090825648498	20.1602423198935	0.472996938645753	0
2000-03-29	-0.311	6.855	-3.28	0	1093.519	77.3558333333333	2.09425	-1.05245833333333	5.38	-5.78	0	3730.482	56.1125	1.58754166666667	3.30206235832305	18.3953759955015	0.749494322648637	0
2000-03-30	5.55141666666667	7.69	4.102	0	713.795	72.8316666666667	2.87275	3.32733333333333	9.83	-3.28	0	2557.53	72.1641666666667	2.416	3.70985245620704	10.2795369545520	0.690026681678739	0
2000-03-31	3.30558333333333	7.41	1.753	0	1190.51	71.7708333333333	1.43633333333333	6.93470833333333	11.73	3.175	0	2691.387	64.6766666666667	2.89775	2.65795910965	12.0741005350361	1.02656242668092	0
2000-04-01	-1.0325	0.028	-2.91	0	415.268	95.0666666666667	2.59075	2.689625	7.41	-0.26	0	2253.964	73.075	1.41291666666667	2.27281061212135	16.7577286978609	1.16262485009718	0
2000-04-02	-7.8075	-0.26	-11.1	0.6	1768.807	58.3075	1.68316666666667	-2.07583333333333	0.028	-6.9	1	2056.463	74.1066666666667	3.384375	3.52664725667536	21.5747760771179	1.70541904057866	1.6
2000-04-03	-4.14833333333333	0.13	-6.29	0	1021.924	72.8866666666667	2.17825	-4.94629166666667	3.099	-11.1	1.2	4110.93	51.9720833333333	1.52029166666667	3.50525202533443	18.3542884288702	0.699336840065655	2.2
2000-04-04	-0.847166666666667	0.576	-2.04	0.2	293.25	99.9666666666667	1.69208333333333	-2.69720833333333	0.92	-6.29	0	2397.521	74.48125	2.49441666666667	2.00864517930599	15.1429055813092	0.79074238124187	1.4
2000-04-05	-3.02108333333333	0.25	-5.38	0.8	298.365	99.375	0.441666666666667	-0.03375	1.408	-2.04	9	583.786	100.041666666667	1.52995833333333	2.12530180023062	0.789509592611386	0.809959110764927	9.8
2000-04-06	-0.398833333333333	4.167	-4.95	2.2	1620.367	69.9525	4.15741666666667	-3.26054166666667	0.25	-5.38	0.8	1646.931	87.3258333333333	0.229416666666667	2.57868778537543	17.0901237120175	2.08140297979169	12
2000-04-07	0.473916666666667	5.256	-1.99	0	1911.474	52.5275	4.01441666666667	1.78866666666667	6.2	-4.95	8.6	4054.477	57.1608333333333	4.72283333333333	2.86498626648416	15.2362290334167	1.18790516262740	9.4
2000-04-08	-4.43316666666667	4.598	-9.4	0	1972.683	76.5125	0.912583333333333	1.57	8.11	-5.01	0	4553.293	49.92125	2.76258333333333	4.69390125859043	20.4776575808856	1.55258792941702	8.6
2000-04-09	-3.86766666666667	5.693	-9.5	0	2058.836	74.0075	0.67975	-0.900458333333333	6.873	-9.4	0	4716.781	62.8275	1.244875	5.48075456997932	23.1454888384633	0.935171412858932	0
2000-04-10	3.03891666666667	9.83	-0.02	0	1904.677	67.8991666666667	1.45925	-0.321083333333333	6.674	-9.5	0	4853.802	64.0841666666667	1.45408333333333	4.97149277021356	18.2032236352325	0.96312932878625	0
2000-04-11	1.37591666666667	3.661	0.38	0	1250.159	90.425	1.3985	4.5145	10.86	-0.02	0	4205.052	66.0033333333333	1.579625	3.26834734838305	16.8739889902905	0.484721267475296	0
2000-04-12	1.77433333333333	5.785	0.837	0	1284.292	94.5583333333333	0.953666666666667	1.5275	3.914	0.38	0.2	2283.012	92.9875	1.59616666666667	1.08438538513393	9.1668588724438	0.493205955241534	0.2
2000-04-13	2.025	7.85	-0.74	0	1823.634	88.1416666666667	1.42791666666667	2.399625	5.89	0.064	0	3035.717	89.3791666666667	1.10666666666667	2.23823705338439	12.9440439695527	0.703709817426798	0.2
2000-04-14	1.14416666666667	1.864	0.445	2.8	471.073	93.825	2.42716666666667	2.961125	7.85	-0.74	0	2995.906	83.1591666666667	2.472875	2.40867888491491	12.8294766499305	1.09906199364413	2.8
2000-04-15	1.90266666666667	4.402	0.605	1.2	957.957	93.85	2.03108333333333	1.01508333333333	1.864	0.445	9.4	1041.846	96.8416666666667	2.47675	0.816696234644522	6.26976620409152	0.625384947484094	10.6
2000-04-16	1.45241666666667	3.763	0.457	2.6	575.79	98.7	1.61933333333333	2.27195833333333	4.91	0.605	2	2034.577	91.4791666666667	1.758875	1.21386109139652	7.8153019419882	0.603131217790139	14
2000-04-17	1.47541666666667	3.241	0.445	6.6	408.39	97.0833333333333	3.44791666666667	2.23508333333333	5.484	0.457	2.6	1737.049	94.6125	1.800625	1.32318075976636	5.56587319694264	1.06172026477548	11.2
2000-04-18	1.4505	2.331	0.482	0.8	403.714	100.166666666667	1.71325	2.12254166666667	3.744	0.445	6.6	1059.321	97.8125	2.58520833333333	0.923382028542315	3.30562171469074	1.10914892583572	10
2000-04-19	3.7265	10.9	0.996	0.2	2186.477	93.83	2.006	1.89179166666667	3.706	0.482	0.8	728.469	99.825	1.81158333333333	2.00932635694905	7.53103293996628	0.551142930789038	7.6
2000-04-20	3.249	7.12	1.761	1	1126.8	98.9333333333333	1.07291666666667	5.44604166666667	12.66	0.996	0.2	5059.567	84.6579166666667	2.03045833333333	3.4485164662872	16.4105022388152	0.674563122583207	2
2000-04-21	2.04383333333333	7.14	0.689	0.2	1576.372	100.25	0.941	4.14554166666667	8.82	0.653	1	3168.375	95.2791666666667	1.48229166666667	2.37242936954761	6.29204271976133	0.653936613475989	1.4
2000-04-22	5.51816666666667	14.39	2.621	0	2053.386	90.1191666666667	1.9005	4.51783333333333	9.87	0.689	0.2	4510.253	90.7583333333333	1.729375	3.20991050708459	13.3514441136768	0.810040506041872	1.2
2000-04-23	3.9335	9.47	0.597	0	1615.45	81.195	1.349	9.13279166666667	15.85	2.621	0	5215.746	68.3295833333333	2.39204166666667	5.02956916541393	23.0860499398532	1.15543666829664	0.2
2000-04-24	5.54308333333333	12.8	0.26	0.2	2292.928	86.6191666666667	1.66941666666667	4.72579166666667	9.47	0.597	7.6	2444.194	86.985	1.61	2.76224340616837	14.9899255348278	0.740536208025526	7.8
2000-04-25	4.1565	5.7	3.286	6.8	204.91	98.225	2.68066666666667	8.14491666666667	14.44	0.26	0.2	4470.452	71.3329166666667	1.54295833333333	3.9292970904981	23.1212863976583	1.27406222811569	14.6
2000-04-26	4.86858333333333	9.93	2.184	0	2450.649	78.6966666666667	1.9865	4.17975	6.874	1.474	19.4	1333.932	96.1791666666667	2.70354166666667	1.53034627552586	14.3409922948170	1.22348244160700	19.6
2000-04-27	1.76675	6.269	-0.82	0	1121.892	66.05	2.18483333333333	6.63325	13.28	-0.06	0	5517.511	61.0116666666667	2.16670833333333	3.89468864242427	20.6765669681236	0.686283588821498	19.4
2000-04-28	3.24808333333333	6.542	1.957	1.2	772.041	97.825	2.06675	2.75291666666667	6.269	-0.82	0.8	2170.4	75.6029166666667	1.74475	1.88157897956722	16.1341124836454	0.581557287437298	2
2000-04-29	4.58983333333333	8.3	2.997	0	586.083	86.8333333333333	0.692666666666667	4.664375	9.67	1.957	1.2	2115.589	90.0345833333333	1.71079166666667	2.08617016818737	10.0939920957256	0.713289697708542	2
2000-04-30	3.21725	7.96	0.157	0	2773.304	68.4975	2.98908333333333	5.95033333333333	10.33	1.268	0	1925.317	78.77875	1.03329166666667	2.98273029113974	12.8986450008186	1.08815994389247	1.2
2000-05-01	2.66291666666667	7.25	-0.52	0	1922.918	61.1816666666667	2.08416666666667	3.908625	8.54	-0.49	0	6218.392	57.5579166666667	3.17275	3.06084413452776	14.7806961705366	0.843992544915544	0
2000-05-02	0.664166666666667	5.786	-2.93	0	1267.466	86.3166666666667	1.057	4.01820833333333	9.07	-0.64	0	3707.203	54.6220833333333	1.73720833333333	3.56482032261651	19.5820652375651	0.767641824443484	0
2000-05-03	6.92941666666667	13.33	3.389	0	1904.998	74.1641666666667	2.36808333333333	2.91633333333333	7.81	-2.93	0	2888.334	81.8304166666667	1.7165	3.80060164775534	13.9095230482059	1.09495108356347	0
2000-05-04	5.5255	11.5	2.994	0	2837.454	52.0808333333333	3.34425	9.01104166666667	14.9	3.389	0	4277.947	57.0308333333333	3.25733333333333	3.68084070225768	19.0362297249969	1.12781705252592	0
2000-05-05	9.01833333333333	12.51	7.46	0	2339.114	55.9391666666667	4.0565	7.83941666666667	13.29	2.994	0	5446.903	49.9575	2.9415	2.66895184646148	9.98887871664648	1.16065770763206	0
2000-05-06	6.01383333333333	12.23	2.95	0	2992.146	51.3258333333333	3.49825	9.70733333333333	14.03	5.643	0	4808.361	47.48125	4.62466666666667	2.94082066777286	11.8703225641841	1.19241749207097	0
2000-05-07	2.42791666666667	9.14	-2.44	0	2218.072	73.915	1.66425	6.01466666666667	12.89	-1.22	0	6713.089	50.8429166666667	2.8455	3.86741952635826	16.661021432035	1.29173638122158	0
2000-05-08	9.15416666666667	13.33	7.41	0	1733.635	57.7975	4.18775	6.18229166666667	12.69	-2.44	0	5581.601	65.9516666666667	2.26558333333333	4.34642270230851	12.5702829045964	1.46257514228343	0
2000-05-09	8.28683333333333	15.81	4.288	0	2438.547	63.01	1.71941666666667	11.3620833333333	16.92	7.41	0	4803.193	49.7354166666667	3.81745833333333	3.37643817400188	11.9542643882211	1.32575375385967	0
2000-05-10	9.72883333333333	14.58	4.938	0	1766.011	66.2058333333333	2.59483333333333	12.0759166666667	20.13	4.288	0	6004.153	55.3954166666667	2.01891666666667	4.66537708440406	14.5468560722687	0.932976428358732	0
2000-05-11	5.48841666666667	8.74	3.314	0	2476.268	55.1058333333333	4.797	10.8315	15.69	4.938	0	4668.781	51.93	3.31529166666667	3.78018891807661	17.4010405522655	1.62198097257546	0
2000-05-12	2.00016666666667	6.816	-0.77	0	2503.298	45.09	4.08291666666667	5.64108333333333	9.18	1.323	0	6074.588	41.2341666666667	5.63341666666667	2.66315758285369	13.9533379405266	1.83150911038645	0
2000-05-13	9.018	14.6	4.861	0	2247.587	65.0583333333333	3.64075	4.18908333333333	8.26	-0.77	0	5195	49.5179166666667	3.62679166666667	3.74410413172582	14.4183783156764	1.62609320492741	0
2000-05-14	8.13966666666667	14.83	3.91	0	2658.326	61.6075	2.3155	8.53625	15.93	4.42	0	5495.956	62.2054166666667	3.24179166666667	3.12868114564446	10.6935647611817	1.66642955337128	0
2000-05-15	11.3808333333333	13.47	9.69	0	1806.775	54.5375	3.96825	9.74775	14.83	3.91	0	6310.227	58.3283333333333	2.40058333333333	2.6605631818178	7.62385972218089	1.18427610566305	0
2000-05-16	2.19266666666667	8.12	-1.85	0	1027.735	70.5516666666667	1.15158333333333	8.89625	13.47	-0.46	0	4920.125	53.3116666666667	3.40345833333333	4.58235004967732	11.1174355984514	1.59195366946224	0
2000-05-17	6.1635	12.1	1.388	0	2990.574	78.2141666666667	1.35058333333333	5.49308333333333	12.16	-1.85	0	3765.426	59.0525	1.59841666666667	3.96641664438135	18.6908658342764	0.794450819099744	0
2000-05-18	9.51391666666667	18.3	2.772	0	2916.7	70.0441666666667	1.926	8.075125	12.96	1.388	0	6695.937	72.2179166666667	1.60645833333333	4.33429235358544	18.0723893589878	0.948322262467809	0
2000-05-19	9.0625	12.27	6.914	0	850.637	95.0083333333333	0.834666666666667	10.967375	18.3	2.772	0.6	4424.39	68.4558333333333	1.92141666666667	4.2329423766791	22.3736344834718	0.970849451327474	0.6
2000-05-20	9.9475	11.22	9.26	7.8	255.85	100.608333333333	0.713	10.33	12.77	6.914	5.4	1492.369	96.225	0.993083333333333	1.60421298016014	4.67284879629288	0.445100220567465	13.8
2000-05-21	13.2025	20.8	10.63	4.6	2519.913	87.8008333333333	1.91366666666667	11.1154166666667	13.31	9.26	8.8	985.13	100.1375	1.04345833333333	2.32007607975967	12.1793749513819	0.695382052692151	18.8
2000-05-22	12.3808333333333	16.77	8.77	0	3142.759	75.1083333333333	1.28741666666667	15.5979166666667	22.14	9.81	4.6	6451.032	63.6045833333333	2.0165	4.01491892424417	26.03585959787	0.78215480696822	13.4
2000-05-23	8.11333333333333	10.5	6.873	0	931.118	98.2833333333333	1.87891666666667	12.68125	18.21	7.7	0	6309.887	74.13375	1.744875	3.26002204442834	17.6389232183143	0.527108416305111	4.6
2000-05-24	7.72991666666667	14.02	4.468	0	2843.818	90.9883333333333	1.39125	9.33391666666667	14.25	4.959	0	4252.186	90.20625	1.904	2.90583903177231	12.7973677694046	0.538087532709264	0
2000-05-25	8.13416666666667	9.36	7.31	4	529.417	100.475	2.04975	9.37620833333333	15.85	4.468	6.2	5681.474	87.2775	2.15341666666667	2.74940537799352	15.0665536868920	0.935730093953464	10.2
2000-05-26	4.88016666666667	7.29	1.706	11	406.498	98.0833333333333	2.34566666666667	8.59291666666667	11.68	6.437	4	1669.338	96.45	1.979125	2.20504835061987	6.36112947942174	1.15377739421295	21.2
2000-05-27	9.5125	15.17	7.02	0.2	2709.225	71.6341666666667	5.07041666666667	6.45216666666667	9.7	1.706	17.2	1222.464	95.1125	2.87391666666667	2.68816557324997	14.7575747432153	1.62026060293663	21.4
2000-05-28	8.11	11.93	6.789	6.8	1830.019	94.3	2.37866666666667	11.8091666666667	18.87	7.02	0.2	6445	62.2716666666667	3.88283333333333	3.5721488353073	21.6598514849296	1.44170754800280	24.2
2000-05-29	8.3295	13.86	6.42	0	1777.589	80.6616666666667	1.91325	9.0425	12.96	6.789	6.8	5420.653	83.8654166666667	2.86804166666667	1.84163938613710	12.4962271734883	0.964078660427698	7
2000-05-30	7.35758333333333	8.01	6.848	0	592.778	94.9416666666667	2.58666666666667	9.51475	13.86	6.42	0.2	2831.115	79.2595833333333	2.02758333333333	2.15757576684633	14.7543709396706	0.50338982022992	7
2000-05-31	7.90091666666667	11.47	6.468	0.6	2111.91	90.6833333333333	2.04758333333333	7.609625	9.1	6.83	0.4	1612.071	93.8208333333333	2.36954166666667	0.839275014048643	5.21362911717247	0.453465519943664	1.2
2000-06-01	9.32283333333333	15.46	5.701	0	3612.937	73.6808333333333	1.73775	8.7215	12.99	6.468	1	5721	85.7170833333333	2.36733333333333	2.43756894049841	17.8685430695558	0.759628724579547	1.4
2000-06-02	8.69391666666667	13.74	6.032	0	3193.282	84.8358333333333	1.56233333333333	10.946	16.43	5.701	0	8019.76	65.4883333333333	2.00983333333333	3.33405287317270	23.4436259232349	0.775560589877689	1
2000-06-03	8.73666666666667	9.65	6.656	9.4	425.7	97.4916666666667	2.74833333333333	9.742375	13.74	6.032	0	6163.111	80.3754166666667	2.087625	1.87384424040569	13.5939165753341	1.14166192525953	9.4
2000-06-04	7.31516666666667	14.13	3.858	3.2	2291.239	77.5316666666667	6.24016666666667	8.059375	9.65	4.214	12.8	2188.32	82.4583333333333	4.46979166666667	2.04867112077832	17.0790155751400	1.98185048268387	16
2000-06-05	9.46008333333333	15.69	6.307	0	3501.895	55.1708333333333	3.87083333333333	11.1000833333333	17.74	3.858	3.2	6722.648	60.3608333333333	5.85645833333333	4.23229052726096	16.9837913275318	1.23056433917823	16
2000-06-06	10.8759166666667	16.88	5.627	0	2780.545	69.5008333333333	1.68691666666667	11.4570416666667	18.14	6.251	0	6360.685	53.58125	3.21220833333333	3.64378278323895	15.8630928548198	1.35586879076767	3.2
2000-06-07	9.14516666666667	16.5	3.886	0	2807.174	72.3825	1.75766666666667	12.234125	16.95	5.467	0	7159.152	60.88125	2.24454166666667	4.20374582272329	18.3122785505869	1.09088971224671	0
2000-06-08	11.5499166666667	19.16	6.82	0	2635.431	62.3466666666667	2.49891666666667	11.658	17.04	3.886	0	7246.975	63.25125	2.18425	4.23257211556898	16.3243716984516	0.653719212452991	0
2000-06-09	11.1166666666667	16.85	8.13	0	3437.447	55.3933333333333	3.05308333333333	12.8007916666667	19.23	6.82	6.6	4516.992	66.9829166666667	2.035375	3.25993956451430	15.7788919556858	0.821123351714076	6.6
2000-06-10	9.9225	14.35	5.616	0	3196.194	76.9425	1.79333333333333	12.6245833333333	19.02	6.808	0	7753.273	53.1854166666667	2.529625	3.27009997031788	17.2047391219387	1.20079951507186	6.6
2000-06-11	13.0033333333333	18.32	9.34	0.2	2221.283	75.5633333333333	1.421	10.7308333333333	14.37	5.616	0.2	5261.867	74.8466666666667	2.472375	2.80241032990225	12.1005436582575	1.13905066675217	0.4
2000-06-12	12.1783333333333	18.79	8.91	0	3440.13	81.7866666666667	2.09583333333333	12.0604166666667	18.32	8.94	1.8	3541.761	83.0416666666667	1.49695833333333	3.14139594640082	19.5973522992994	0.777447412093852	2
2000-06-13	11.6725	14.78	9.34	0	2926.667	62.1575	2.32425	14.23625	19.73	8.91	0.4	6771.866	64.0470833333333	2.768125	3.22384818855621	20.8580632727984	0.987099430510567	2.2
2000-06-14	11.0433333333333	14.96	8.37	0	2696.348	64.4958333333333	3.17316666666667	11.2191666666667	14.78	8.5	11.6	3674.236	75.0933333333333	2.78620833333333	1.81912057943933	18.4347129661098	1.27713665941645	12
2000-06-15	10.0483333333333	15.37	7.44	0	3092.458	56.5633333333333	3.73758333333333	12.2258333333333	15.68	8.37	0	6020.47	54.25875	4.1425	2.50715433452806	15.2067306187461	1.37876177339589	11.6
2000-06-16	8.69633333333333	12.34	6.485	0	2104.332	66.0433333333333	3.6275	11.0825	15.87	7.44	1.4	6261.215	57.5470833333333	3.48633333333333	2.38197394465512	11.2074669943110	0.64182940669744	1.4
2000-06-17	7.79341666666667	13.29	5.59	0	2564.227	72.2616666666667	2.811	8.958875	13.25	6.22	4.2	4579.428	66.4729166666667	2.784125	1.94672085133331	16.7093551854728	0.873652182343915	5.6
2000-06-18	8.58908333333333	14.18	4.542	0	3711.252	69.8241666666667	1.90891666666667	9.314625	14.29	5.59	0	5145.004	63.4725	2.45416666666667	2.88669886708093	17.9593317543691	0.867782934511028	4.2
2000-06-19	11.19	15.58	8.67	0.4	3620.782	79.5825	2.31475	9.54204166666667	14.34	4.542	2.6	6212.43	71.8445833333333	2.362875	2.87888599638102	19.2705980747545	0.764082624552383	3
2000-06-20	12.2258333333333	18.03	9.1	0.2	3657.132	71.8866666666667	2.47525	11.0795833333333	15.58	8.67	6	4892.576	82.3179166666667	2.63520833333333	2.27798469830556	18.4636810097167	0.745126672942365	8.8
2000-06-21	12.3125	17.03	6.563	0	1903.236	65.8358333333333	1.19025	14.96125	20.4	9.1	0.2	8184.547	55.3704166666667	2.53075	3.81146953287049	21.2581780939246	1.15921188436676	6.2
2000-06-22	12.5966666666667	18.08	10.33	0.2	2403.351	81.3633333333333	1.6815	12.52875	17.03	6.563	3.8	2792.277	68.8216666666667	1.39666666666667	2.38201013885065	12.4208608192856	0.917836035085563	4.2
2000-06-23	11.7733333333333	12.92	10.78	12.2	1181.026	100.283333333333	1.68941666666667	13.0254166666667	18.08	10.33	3.8	4570.582	83.4691666666667	1.70958333333333	1.68408146977081	11.5433669952619	0.739172168337286	19.8
2000-06-24	12.3108333333333	16.44	8.45	0.2	2253.117	87.25	1.33675	13.1875	17.82	10.78	12.2	4872.289	88.0029166666667	2.138375	2.15656272289442	12.9345720166524	0.851208905028607	16.2
2000-06-25	11.3758333333333	15.11	9.73	0	2004.92	95.625	1.03608333333333	12.7020833333333	16.55	8.45	1	4728.338	89.5375	1.69541666666667	1.98091320931967	9.24692999247395	0.765412574191304	13.2
2000-06-26	14.9041666666667	20.59	12.58	3	1618.831	87.4291666666667	2.65858333333333	14.0045833333333	20.48	9.73	0	6174.974	82.12875	1.33666666666667	3.16632318939216	16.0761758857979	0.914714688365236	4
2000-06-27	14.2125	15.25	12.72	1	571.393	100.35	1.92683333333333	16.2920833333333	23.22	12.58	3	3345.502	82.8175	2.99383333333333	2.52972248932879	14.5289428383486	0.870729628365939	4
2000-06-28	14.2275	19.33	10.31	0	3538.247	85.3633333333333	1.59875	14.3320833333333	16.17	12.72	2	2343.583	90.78125	1.55183333333333	1.7835544144226	14.2583852995073	0.608304504861604	5
2000-06-29	15.305	23.99	10.19	0	2525.635	79.4575	1.82716666666667	15.7229166666667	20.28	10.31	0	8157.541	77.06375	1.72579166666667	3.5346369001459	17.6626543062717	0.989838641251333	2
2000-06-30	22.9291666666667	25.61	21.53	0	3173.684	69.0575	5.05	20.2616666666667	27.63	10.19	0	6371.891	68.5595833333333	3.10316666666667	5.158413031156	16.4810964344773	1.73631035372264	0
2000-07-01	15.6091666666667	19.53	14.3	7.8	470.718	93.6583333333333	3.89133333333333	23.9295833333333	27.87	19.49	0	7353.37	62.57125	5.41525	4.42880459703633	17.6831881664523	1.28952752390968	7.8
2000-07-02	15.0258333333333	18.24	13.63	0	1645.935	85.3008333333333	2.25216666666667	15.5470833333333	19.53	13.73	7.8	1455.598	93.3791666666667	2.79554166666667	1.26510530335282	9.47014471235872	1.35320815366405	7.8
2000-07-03	14.4133333333333	15.58	13.06	0	975.293	84.225	2.84783333333333	16.5533333333333	22.57	13.63	0	4895.129	78.3579166666667	2.30816666666667	2.38274031916435	11.1211605645089	0.854892171795265	7.8
2000-07-04	12.1866666666667	13.33	10.24	5.4	564.358	96.075	1.0015	14.49625	16.77	10.29	0	2335.034	81.1	2.23879166666667	1.63458540445106	8.92864971394251	1.11648796686697	5.4
2000-07-05	14.1241666666667	19.2	10.6	0	3466.435	61.0766666666667	2.5005	13.6191666666667	18.16	10.24	5.8	3071.224	91.7291666666667	1.28041666666667	2.04656419396021	17.9567116779692	0.806882139659558	5.8
2000-07-06	11.8994166666667	19.2	6.158	0	3535.654	68.0566666666667	1.29616666666667	15.7229166666667	21.39	9.93	0	7628.569	55.3691666666667	2.20416666666667	3.91673299265016	18.2903191411663	0.89411812898041	5.8
2000-07-07	12.1558333333333	16.12	8.59	0	1165.435	74.8058333333333	1.95241666666667	14.328875	19.99	6.158	0	8161.587	61.2391666666667	1.74033333333333	3.92534533138613	16.9952373417257	0.900324052331353	0
2000-07-08	12.26	14.38	10.66	1.6	755.814	98.625	2.38175	12.3729166666667	16.12	8.59	6	1966.147	77.5170833333333	2.50341666666667	1.67634208256483	14.6859397908231	0.935632258430562	7.6
2000-07-09	11.3066666666667	13.33	9.88	0.2	1339.901	85.8	1.88725	13.02375	15.96	10.66	4.8	2743.41	93.7708333333333	2.13316666666667	1.43344969073666	8.7959131022076	0.644187453616434	11
2000-07-10	13.2491666666667	17.57	11.75	5	1692.965	80.09	1.46166666666667	12.61875	15.76	9.88	0.2	4794.207	80.5179166666667	2.25029166666667	1.55681502301109	10.0681564452659	0.924220486216821	10
2000-07-11	12.3388333333333	20.01	6.477	0	3140.334	80.2666666666667	1.00075	14.28625	18.77	11.75	9.4	4597.536	73.9966666666667	1.61254166666667	3.03371170847837	17.1384041597477	0.659268957808692	9.6
2000-07-12	13.7125	14.78	12.51	14.8	395.964	93.8166666666667	1.86758333333333	14.8948333333333	20.79	6.477	0.2	5590.26	67.2320833333333	1.90883333333333	3.4243635372023	22.2498761669463	1.15352556167108	24.4
2000-07-13	16.73	22.27	13.99	0	2717.402	89.1583333333333	2.90483333333333	14.7095833333333	19.36	12.51	21.8	1197.473	96.3	1.996125	2.19830040771039	9.51104198721358	1.33939910804619	22
2000-07-14	13.3391666666667	14.5	12.93	18.4	304.321	98.6166666666667	4.03683333333333	17.2708333333333	24.38	13.99	10.2	4751.577	88.1216666666667	2.983875	3.11856971438704	13.0229452451104	1.10085094755383	50.4
2000-07-15	13.5941666666667	18.75	9.5	0	2663.575	81.7058333333333	1.28333333333333	13.2804166666667	14.5	11.91	22.4	763.225	93.8375	3.61145833333333	1.49961423610969	12.0310235053923	1.35930804613440	32.6
2000-07-16	16.1208333333333	17.5	14.5	13.2	444.048	86.0916666666667	4.17308333333333	15.03625	18.84	9.5	1.2	4244.807	72.0570833333333	2.23883333333333	2.08034902444087	15.5917217020738	1.45702686268010	36.8
2000-07-17	15.0366666666667	16.39	14.61	2.4	633.733	100.358333333333	1.41375	17.04375	19.96	14.5	13.2	1707.533	90.9666666666667	3.23058333333333	1.37800370331477	8.98861140113616	1.25497044896594	16.8
2000-07-18	15.6341666666667	16.77	15.11	9.6	322.396	98.9166666666667	3.45783333333333	16.0270833333333	19.11	14.61	2.4	2607.22	92.7	1.86716666666667	0.96434515983728	7.78007018371249	0.928488426815412	25.2
2000-07-19	18.6266666666667	20.07	18.07	1.8	724.758	98.4833333333333	2.65575	18.0604166666667	23.75	15.11	9.6	2662.337	91.9208333333333	3.13866666666667	2.34067557402925	8.92759366074804	0.62727455002663	13.8
2000-07-20	15.1908333333333	16.32	14.28	2.4	590.273	99.45	2.01933333333333	18.15	20.22	14.94	15.4	1760.898	96.8958333333333	2.59308333333333	1.72970047411647	3.9743812536301	0.752675551425902	27.4
2000-07-21	13.8508333333333	21.05	9.34	0	2080.183	90.2533333333333	0.937333333333333	14.7879166666667	16.32	11.01	3.8	1405.424	98.4	1.81454166666667	2.31860727216570	9.94646109196473	0.744642854097674	19.2
2000-07-22	15.7366666666667	26.13	10.41	0	2224.067	84.2666666666667	1.68458333333333	16.24875	21.86	9.34	0	4183.838	78.1329166666667	1.068	4.44477595093029	18.9560287243927	1.08748928365455	3.8
2000-07-23	19.3683333333333	22.94	17.82	0	1746.638	92.3083333333333	3.45333333333333	18.5616666666667	26.13	10.41	23	3487.432	82.7483333333333	2.57266666666667	4.35506269887256	19.2311484687881	1.42980716204491	23
2000-07-24	16.1616666666667	17.39	14.99	11	618.767	98.425	1.792	20.3579166666667	26.43	16.94	3.6	3875.5	86.7941666666667	2.88904166666667	2.89092805168167	11.804342730605	0.901644977734039	37.6
2000-07-25	14.255	15.46	13.36	3.6	819.949	95.3916666666667	5.48141666666667	16.5908333333333	18.95	14.99	12.2	2032.953	93.4166666666667	1.87475	1.38979980287216	7.85040035375813	1.91513117023517	19.4
2000-07-26	12.5166666666667	17.07	10.28	0	2788.924	70.9766666666667	4.73041666666667	14.7658333333333	17.3	12.62	3.6	3511.286	79.8133333333333	5.64591666666667	1.74638120168172	16.1684009477236	1.13222288000199	15.8
2000-07-27	12.9866666666667	20.13	8.6	0	3075.26	62.8083333333333	2.67591666666667	14.6466666666667	18.95	10.28	0	6914.772	59.0733333333333	4.55966666666667	3.35287595100939	16.7908016485217	1.31243721754604	3.6
2000-07-28	12.8468333333333	23.69	6.327	0	3029.191	71.0475	0.694916666666667	15.9145833333333	22.54	8.6	0	7185.203	52.5716666666667	2.54383333333333	5.69811725798217	24.7646324406528	1.22774009548580	0
2000-07-29	14.1716666666667	24.78	7.75	0	2986.224	71.785	0.6055	16.63175	25.16	6.327	0	7056.416	57.4129166666667	1.06320833333333	6.45915599798838	26.7826054587437	0.647266920113345	0
2000-07-30	15.2866666666667	23.3	11.09	0	2031.168	72.5766666666667	1.13966666666667	17.7166666666667	25.22	7.75	0	6960.519	57.3079166666667	1.01170833333333	5.61062257813567	25.4853318457052	0.592791129332983	0
2000-07-31	16.0016666666667	21.72	11.48	0	2209.068	85.8866666666667	0.81075	17.1545833333333	23.75	11.09	0	4300.871	71.6429166666667	1.25766666666667	3.51437008061076	16.9582388531357	0.451004264753003	0
2000-08-01	14.95	17.54	13.52	14.4	834.59	91.4833333333333	1.71033333333333	17.3558333333333	21.72	11.48	0	3920.183	76.5683333333333	1.017625	2.54455977419365	15.6195203877346	0.59785647996398	14.4
2000-08-02	14.5475	20.32	11.65	0	2543.964	83.5341666666667	2.07441666666667	15.8533333333333	21.59	13.1	14.4	3136.037	87.46625	1.68445833333333	2.09575601012338	11.3737897803790	0.763813120167284	14.4
2000-08-03	13.105	17.67	9.81	0	1507.4	89.25	1.80125	15.7166666666667	20.6	11.65	0	4758.204	80.3483333333333	1.96279166666667	2.85490683138225	12.7815723254657	0.599559692938764	14.4
2000-08-04	13.15	21.13	10.1	0	1927.059	87.8016666666667	1.42083333333333	14.9720833333333	20.89	9.81	0	4415.035	81.3545833333333	2.05308333333333	3.35415774917478	15.0818170850631	0.796544680838074	0
2000-08-05	12.7675	19.7	8.5	0	2595.16	89.0175	1.16116666666667	15.155	21.98	10.1	1	4689.238	80.61625	1.45454166666667	3.91420517383250	15.0103292054886	0.65073208772889	1
2000-08-06	13.6291666666667	17.41	9.61	0	1621.119	93.225	0.944	15.0683333333333	19.97	8.5	0	5127.957	85.12125	1.57170833333333	3.40133432034109	12.2289647675392	0.917030564566529	1
2000-08-07	11.7375	15.98	9.08	8.2	679.098	93.5416666666667	3.55933333333333	15.11375	17.78	9.61	0	2803.3	89.6208333333333	2.09641666666667	2.85792382183790	6.30725709508437	1.37838304741346	8.2
2000-08-08	10.4358333333333	13.04	9.32	6	1132.816	94.6166666666667	1.55941666666667	10.9429166666667	15.98	9.08	13	1613.621	89.1	3.815	1.68973755828324	6.19198919239449	1.28702991757385	19
2000-08-09	11.275	15.24	8.84	0.6	1435.891	86.5083333333333	1.99908333333333	11.8241666666667	16.6	9.32	8	3221.456	86.9241666666667	1.9005	2.13271761948094	10.4577253589172	0.537702368696277	21.6
2000-08-10	12.9508333333333	18.46	10.2	0	2381.588	73.3208333333333	2.76458333333333	12.7070833333333	16.67	8.84	5.4	3096.391	84.9166666666667	2.06441666666667	2.32984548843909	10.5887077729810	0.711754926499863	13.4
2000-08-11	11.7979166666667	20.17	5.978	0	2446.016	74.9308333333333	0.892666666666667	15.18	21.08	10.2	0	5537.732	63.9366666666667	2.481	4.20808557186742	18.2878151710410	1.14266061564214	5.4
2000-08-12	12.8183333333333	14.08	11.58	6.6	324.688	95.8	2.09158333333333	14.0464583333333	20.17	5.978	1.2	4804.01	72.04625	1.39133333333333	3.42719748378426	19.5581141911557	0.923980221649793	7.8
2000-08-13	13.1491666666667	20.28	9.04	0	2503.441	83.9933333333333	0.902083333333333	13.6479166666667	16.66	11.38	6.6	1339.738	91.2875	2.06520833333333	2.55341284222844	13.0838522675369	0.97627240051125	7.8
2000-08-14	13.5975	21.42	9.19	0	2166.451	85.94	0.933833333333333	15.3316666666667	20.97	9.04	0	5994.433	73.5129166666667	1.43229166666667	3.99852840985836	18.8600641547327	0.87487615949027	6.6
2000-08-15	13.7583333333333	15.54	11.09	3	322.852	98.6666666666667	1.15816666666667	15.5095833333333	21.46	9.19	0	4529.683	80.4829166666667	1.509125	3.22862763857516	14.5095764189429	0.833982841645276	3
2000-08-16	14.9225	15.91	14.53	0.6	645.816	97.525	1.6605	14.3183333333333	15.54	11.09	17.8	529.492	99.6791666666667	1.46525	0.997612825301654	4.04709968656764	0.677609158312202	18.4
2000-08-17	12.0483333333333	16.93	9.11	0	2104.543	79.2433333333333	1.98316666666667	14.5779166666667	16.18	12.16	0.6	1761.151	89.6208333333333	2.41679166666667	1.97507683193933	11.8075279861137	0.885551204456459	18.4
2000-08-18	11.5	18.49	6.649	0	2139.803	86.0775	0.548166666666667	13.8220833333333	18.27	9.11	0	3692.582	73.3625	1.87766666666667	3.39248903099138	17.6804753289368	0.914779551898395	0.6
2000-08-19	12.7341666666667	19.55	10.34	0	1577.34	92.9216666666667	1.04458333333333	13.6904166666667	19.43	6.649	0	4838.849	83.0241666666667	1.11745833333333	3.25541877929268	15.313112774911	0.759006813445797	0
2000-08-20	11.8191666666667	17.75	7.57	0	2032.502	86.0775	1.23183333333333	14.5879166666667	20.85	10.34	1.8	3880.782	79.8433333333333	1.23891666666667	3.32934613915191	16.1770514976843	0.480633774715037	1.8
2000-08-21	13.0425	14.28	12.17	6.8	277.881	98.6833333333333	1.81458333333333	13.29125	17.76	7.57	0	3619.642	85.3345833333333	1.49591666666667	2.36524658937952	10.6950961726792	0.527124065243402	8.6
2000-08-22	12.055	13.06	11.49	8.8	530.481	99.5083333333333	3.0015	13.45125	17.05	11.64	15.8	1516.817	95.5375	1.92191666666667	1.23496529737248	5.69246508378916	0.92289950268894	24.6
2000-08-23	11.8816666666667	16.02	9.56	0	2136.829	66.9641666666667	3.77716666666667	12.70625	14.97	11.49	9.6	1453.854	91.4958333333333	2.81129166666667	1.29417851004914	15.4511203759797	1.0354284516911	25.4
2000-08-24	10.6658333333333	15.15	8.33	0	1531.302	79.5708333333333	1.20166666666667	13.6566666666667	19.16	9.56	0	5065.62	59.7025	3.18520833333333	3.00520737208039	16.6932803394678	1.32006409987462	9.6
2000-08-25	11.745	16.79	9.25	0	2090.294	70.7575	3.05775	12.8129166666667	18.15	8.33	0	3273.24	72.7683333333333	1.484125	2.57890986874515	11.4240455229796	0.921029982449773	0
2000-08-26	11.6791666666667	20.11	7.87	0	2071.934	77.025	1.33608333333333	13.3816666666667	18.7	8.81	0	4842.815	63.2025	2.45783333333333	3.38374971634386	16.0237334690051	1.03794727019935	0
2000-08-27	14.6358333333333	19.72	12.55	0	1985.707	89.0891666666667	1.80941666666667	14.5116666666667	20.21	7.87	0	4749.38	73.5025	1.58416666666667	3.55720582114224	13.2616566126224	0.637122476451742	0
2000-08-28	14.4825	18.24	12.43	0	1992.711	86.6166666666667	2.09933333333333	15.5225	19.98	12.55	0	4699.747	81.95125	2.36316666666667	2.33771607099139	13.6618419910092	0.914130253648199	0
2000-08-29	13.4191666666667	18.84	12.1	0	1589.506	94.2316666666667	1.67608333333333	15.08875	18.73	12.38	0	4681.148	82.6933333333333	2.38995833333333	2.19120985643106	12.8495778573115	0.94457549044153	0
2000-08-30	12.7183333333333	14.9	10.25	3	263.285	100.516666666667	1.01516666666667	14.9945833333333	20.05	12.1	0	4095.723	85.5825	1.99283333333333	2.50200191275478	14.9832229880994	0.89564664411313	3
2000-08-31	13.7566666666667	15.86	12.77	0.6	502.566	96.85	0.82275	13.72875	15.57	10.25	3.2	774.601	100.1875	1.342125	1.34029595760349	2.49002294883286	0.611733321916386	3.8
2000-09-01	11.0375	14.19	9.94	0	670.806	100.058333333333	0.894416666666667	13.8533333333333	17.49	9.53	0.8	1469.511	92.9583333333333	0.834208333333333	1.97357179624169	7.54576039905853	0.394715710434095	4
2000-09-02	11.07	14.32	9.46	6.2	487.484	98.9666666666667	1.12433333333333	12.3070833333333	17.49	9.83	0	2286.413	93.0958333333333	1.02995833333333	1.97602557258049	9.9084808151145	0.444060509068624	7
2000-09-03	7.51458333333333	14.29	3.928	0	1857.452	78.55	2.44633333333333	11.3229166666667	14.32	7.93	7.8	1491.238	92.0125	1.372625	2.79056063477381	13.6138571211206	0.819017581744342	7.8
2000-09-04	7.56266666666667	13.54	5.12	0	1857.052	68.5866666666667	2.8905	9.793875	16.62	3.928	0	4120.17	64.3941666666667	2.58891666666667	3.767601382864	17.5370581504262	0.762082914290806	7.8
2000-09-05	4.53716666666667	12.16	0.599	0	1233.375	83.35	1.253	8.77933333333333	15.24	2.363	0	3714.552	66.9220833333333	2.47158333333333	4.17371377354654	19.4004756671354	1.04287408575060	0
2000-09-06	7.84683333333333	10.68	6.103	2.2	809.357	86.0916666666667	1.32266666666667	7.09420833333333	13.61	0.599	0	2558.428	74.48	1.16979166666667	3.34725592836879	17.2867285088788	0.517566579567996	2.2
2000-09-07	8.2475	10.49	7.56	33.2	156.288	98.1416666666667	3.05141666666667	8.36175	11.49	6.103	7.6	1677.855	85.56375	1.6955	1.1125845585842	10.0278241915120	0.985831005109355	40.8
2000-09-08	12.4383333333333	13.22	11.78	21.6	162.09	96.625	4.60941666666667	9.96208333333333	13.02	7.56	41.2	547.879	96.1833333333333	2.930875	1.92203222063077	4.14389874700105	1.14073047468410	70.4
2000-09-09	8.28958333333333	13.89	4.435	0.2	1045.226	93.2166666666667	0.785416666666667	12.26875	15.12	8.54	24	933.147	94.4708333333333	3.32333333333333	2.72493271374624	6.08386559967597	1.73216233407475	65.4
2000-09-10	10.7208333333333	13.06	8.82	0	791.712	71.3766666666667	2.41475	10.9660416666667	17.51	4.435	0.2	3138.939	81.5254166666667	1.2835	3.05573499991124	13.5353221239836	0.98859474219	24.2
2000-09-11	10.065	14.8	7.94	0	1530.571	67.4941666666667	3.25725	11.7070833333333	15.39	8.82	0.2	2163.403	63.62625	3.091625	1.97572769394847	9.77624685345468	1.09335299488709	0.4
2000-09-12	8.64283333333333	14.46	5.903	0	1590.893	70.6541666666667	2.63716666666667	11.775	17.66	7.94	0	3559.319	60.1033333333333	3.30770833333333	3.02793582631039	12.2161290305916	0.927881267633632	0.2
2000-09-13	6.66966666666667	12.89	3.665	0.2	1473.727	81.4816666666667	2.04583333333333	10.0985	17.7	5.846	0.6	3402.563	68.5125	2.23616666666667	3.49641885725907	15.7086939430630	1.07432178236481	0.8
2000-09-14	6.56458333333333	12.33	4.612	0.2	1299.525	85.645	2.92383333333333	8.0795	13.19	3.665	1	2246.707	81.725	1.74129166666667	2.65955763761152	12.8362445553875	1.05627143389542	1.8
2000-09-15	2.30191666666667	12.06	-1.63	0	1483.24	91.7466666666667	0.765	7.27495833333333	13.77	0.515	0.4	2528.515	81.0354166666667	2.28058333333333	4.45743242308273	15.1745302351388	1.10982300462159	1.4
2000-09-16	9.87333333333333	12.92	7.12	0	1471.593	81.5816666666667	2.18633333333333	6.10091666666667	12.77	-1.63	0	3397.247	81.9504166666667	1.29620833333333	4.74279911491563	14.9229365886400	1.09460167249487	0.4
2000-09-17	11.275	13.53	10.13	0	1261.497	80.2666666666667	3.482	10.81875	13.19	7.12	0	2960.506	79.34375	2.917375	1.41433351290079	8.96711393379092	1.07007808460077	0
2000-09-18	10.3816666666667	12.66	9.3	0	1403.016	77.6075	2.90808333333333	11.4775	13.53	10.13	0	2879.773	79.3833333333333	3.406625	1.04511410480554	4.28910856724183	0.893303386136278	0
2000-09-19	9.905	12.72	8.8	0	1263.765	87.2	2.35316666666667	10.6904166666667	12.79	9.19	0	3204.065	78.31875	3.13191666666667	1.10260769549225	9.16959054234624	0.95660796567873	0
2000-09-20	7.68558333333333	12.27	3.729	0	771.609	89.9	2.5425	9.962625	12.84	6.12	0	2709.923	84.03375	2.34983333333333	2.16608842027385	9.00630552922308	1.12399821922697	0
2000-09-21	4.76508333333333	8.29	2.148	0	356.521	94.3416666666667	1.13325	8.85233333333333	15.02	3.729	0	2447.718	81.6929166666667	2.573125	3.53490810852479	13.8682272788249	1.19950076519954	0
2000-09-22	7.89458333333333	12.15	6.083	0	1064.619	96.5083333333333	1.93733333333333	6.95670833333333	12.13	2.148	0	1064.863	90.8833333333333	1.45216666666667	2.40341943310538	7.53541637867477	0.532755949368284	0
2000-09-23	9.335	13.12	7.14	0	1189.631	93.6316666666667	1.8685	9.46854166666667	14.57	6.083	0	2732.642	90.1304166666667	2.054125	2.04558164255285	11.6422784650232	0.597605669078102	0
2000-09-24	6.56833333333333	14.55	3.057	0	1096.942	95.6083333333333	0.745916666666667	10.18375	13.67	7.14	0	2433.567	89.0883333333333	1.79595833333333	3.03943789237209	11.8515497479685	0.912613513704912	0
2000-09-25	9.01083333333333	14.31	6.272	0	1002.384	89.8191666666667	1.73141666666667	9.68208333333333	14.9	3.057	0.4	2271.444	88.2	1.2205	3.51259336835743	11.617555800502	0.710567653135533	0.4
2000-09-26	3.31275	13.42	-0.41	0.2	1167.178	92.7383333333333	0.74375	9.83125	17.8	2.401	0	2558.939	81.4604166666667	1.42158333333333	5.17120202315532	18.1939478926547	0.75061499177209	0.6
2000-09-27	2.46675	9.61	-1.35	0	1068.34	96.75	0.486	6.897375	14.68	-0.41	0.2	2675.516	83.03	1.09820833333333	5.17200517898315	17.0283430953052	0.769043047384318	0.2
2000-09-28	8.233	12.35	6.404	0	563.118	93.825	1.3225	6.00920833333333	11.99	-1.35	0	2428.796	92.3875	1.01525	3.87086022544352	7.50104754589079	0.819703012420614	0.2
2000-09-29	11.6058333333333	12.17	11.36	2.4	146.977	98.4916666666667	2.59891666666667	10.0023333333333	12.54	6.404	0	850.279	88.2083333333333	2.0365	1.98504843409784	8.51828798284785	0.901411606826002	2.4
2000-09-30	11.3233333333333	13.36	10.44	0.2	303.135	100.641666666667	1.19916666666667	11.6466666666667	12.19	11.22	2.4	358.195	99.5541666666667	2.08895833333333	0.49855091602866	2.54507928588258	0.726549424246566	2.6
2000-10-01	11.5725	13.36	11.22	0	637.987	97.5083333333333	2.37333333333333	11.5154166666667	13.4	10.44	0.2	724.099	100.65	1.293875	0.760970975397108	3.88215596294571	0.672105043637183	2.6
2000-10-02	7.29875	10.48	4.34	5	61.734	100.45	1.1695	11.2610416666667	14.47	5.226	0	1740.764	94.5583333333333	2.09295833333333	2.75320889779919	7.59992898880776	0.922658245127408	5.2
2000-10-03	10.925	11.65	10.3	1.8	111.931	100.6	1.40975	9.32854166666667	11.84	4.34	6.6	152.909	100.525	1.330125	2.24170793075846	0.091025898983277	0.394147978012610	8.4
2000-10-04	11.0233333333333	11.91	10.48	0	202.846	100.133333333333	0.709583333333333	11.19375	11.95	10.3	2.2	279.438	100.608333333333	1.37254166666667	0.397167251163569	0.636732731551136	0.391269249234878	8.8
2000-10-05	11.0475	12	9.88	0	143.218	100.175	1.571	11.1633333333333	12.21	10.48	0	416.643	99.95	0.899666666666667	0.447689216891177	1.32716131003625	0.400230893677597	2.2
2000-10-06	11.5516666666667	12.05	10.62	2.2	105.549	100.458333333333	1.91566666666667	11.2258333333333	12.32	9.88	0	482.383	99.425	1.68133333333333	0.483932961381131	1.67806341518931	0.23620081582591	2.2
2000-10-07	11.87	12.54	11.58	0.4	233.072	100.7	0.973416666666667	11.6983333333333	12.09	10.62	3.6	194.105	100.570833333333	1.8	0.288091696160832	0.270610714366891	0.537350882231453	4
2000-10-08	10.6591666666667	12.05	10.07	0.2	44.992	99.6166666666667	2.387	11.97	12.55	11.47	0.4	526.623	100.533333333333	1.21425	0.7156648035995	0.898764584180851	0.68910735220076	4.2
2000-10-09	11.2783333333333	12.55	10.45	0.2	229.848	96.875	2.64066666666667	10.58875	12.05	10.05	1.2	116.945	99.4541666666667	2.40920833333333	0.600029298226477	2.32402906847378	0.374043019128456	1.8
2000-10-10	9.2475	11.01	8	0	424.377	83.3508333333333	2.62975	11.83625	13.23	10.45	0.2	649.199	90.65	2.96104166666667	1.47853209057401	7.30005824612553	0.50346157622023	1.4
2000-10-11	7.12791666666667	7.84	6.185	0	186.273	77.375	3.23083333333333	8.8675	11.01	7.76	0	829.994	77.0366666666667	2.87341666666667	1.05905977580595	6.70906378158658	0.577881670756934	0.2
2000-10-12	9.13916666666667	9.69	8.28	0.2	64.058	82.9083333333333	3.8285	7.70520833333333	8.76	6.185	0	275.491	74.4595833333333	3.17258333333333	0.905898127966919	6.46508882935328	0.523806295228145	0.2
2000-10-13	9.61916666666667	10.9	8.33	14	186.366	99.6083333333333	3.79416666666667	8.71166666666667	9.69	7.85	19.2	126.488	90.8166666666667	3.40416666666667	0.728726384081942	8.35311699260004	0.556970299285082	33.2
2000-10-14	5.05341666666667	10.23	2.316	0	665.995	96.9	0.66525	9.85291666666667	11.29	8.33	14.2	473.994	94.1333333333333	3.12041666666667	2.64003264454925	6.67037991826315	1.40247673749205	33.4
2000-10-15	1.81825	8.07	-1.56	0	225.033	100.141666666667	0.443666666666667	6.51241666666667	13.99	2.316	0	1533.427	90.2754166666667	0.801416666666667	3.95584047648497	13.153398773158	0.445310710146779	14.2
2000-10-16	3.47233333333333	4.877	0.848	0.2	167.513	100.283333333333	0.761	4.43929166666667	11.42	-1.56	0	588.209	97.3416666666667	0.7135	3.29590819468288	4.74342318289898	0.434421191274748	0.2
2000-10-17	9.97333333333333	10.35	9.18	0	68.813	88.575	2.85708333333333	5.97620833333333	9.99	0.848	0.4	313.87	99.8208333333333	1.193125	2.96735644134640	6.52220870175176	1.01777241663522	0.4
2000-10-18	9.86	10.44	8.94	0.4	111.782	100.566666666667	2.21925	9.92541666666667	10.52	9.17	3.2	136.646	94.5541666666667	3.256125	0.370406362007826	6.68936789668073	0.711199650490031	4
2000-10-19	9.6325	10.61	8.79	0	434.456	90.975	2.66033333333333	9.97958333333333	10.59	8.94	0.4	252.714	100.529166666667	2.3855	0.468903144295449	5.66661624627429	0.397673647805245	3.6
2000-10-20	10.1083333333333	10.56	9.56	0	73.794	94.7416666666667	2.28858333333333	9.57333333333333	11.19	8.79	0	869.315	86.75	2.75608333333333	0.480306449794593	6.98366063558474	0.529757161348481	0.4
2000-10-21	2.95608333333333	8.72	0.094	0.2	243.335	100.266666666667	0.53975	9.07095833333333	10.72	2.214	0.2	222.862	95.9	1.72233333333333	3.73539661692226	4.22194568852151	0.872358876111293	0.4
2000-10-22	10.08	11.76	9.72	5	277.273	98.7166666666667	2.93166666666667	6.45179166666667	10.21	0.094	0.2	309.069	99.0791666666667	2.10875	3.68089148999412	3.61649988643321	1.48210292575775	5.4
2000-10-23	5.52616666666667	8.36	4.386	0	413.89	80.5666666666667	1.47091666666667	9.69966666666667	12.7	6.217	5.2	906.805	83.86875	3.04645833333333	2.46718255158737	13.4365452233706	1.04607125163254	5.4
2000-10-24	5.945	8.55	2.907	2	51.372	96.8666666666667	1.30425	7.15183333333333	10.41	4.386	0	937.388	82.3020833333333	1.760125	1.87089062739716	10.3852859701859	0.708012610864282	7.2
2000-10-25	4.97	7.87	4.172	1	63.386	90.525	3.02891666666667	7.62541666666667	10.29	2.907	19.4	74.879	98.5375	1.9885	2.24947360967737	5.20357020296093	0.962006558321703	20.4
2000-10-26	0.322833333333333	2.877	-1.13	0	420.125	81.0066666666667	2.68866666666667	4.21720833333333	7.87	2.252	1	185.004	87.0458333333333	2.95708333333333	2.19508543764734	5.48406971462988	0.520077042522288	20.4
2000-10-27	1.17725	2.737	0.253	0	207.077	66.89	5.27658333333333	2.03058333333333	4.544	-1.13	0	818.829	74.4179166666667	3.62975	1.66418515715698	7.27084398825799	1.24487072924850	1
2000-10-28	-1.925	0.439	-3.64	0	338.966	78.025	3.27808333333333	0.961958333333333	2.737	-1.44	0	592.815	67.0554166666667	5.194	1.64964652755462	6.00040085301185	1.14907491121654	0
2000-10-29	-2.40333333333333	0.533	-3.53	0	210.249	92.925	2.2145	-1.63891666666667	1.464	-3.64	0	669.292	79.4166666666667	3.11283333333333	1.09511443918918	7.79805175098955	0.77024349685307	0
2000-10-30	-0.0480833333333333	1.055	-1.31	0	76.343	73.8741666666667	5.25133333333333	-1.12920833333333	1.054	-3.53	0	528.044	78.4416666666667	2.96845833333333	1.31093411624797	15.9719855416557	1.36076368001837	0
2000-10-31	2.50941666666667	7.08	-0.12	34.8	94.166	99.2666666666667	5.6465	-0.526125	1.055	-1.68	0	170.215	83.50375	5.48820833333333	2.130730680992	15.0721815312552	0.772431022759078	34.8
2000-11-01	7.91833333333333	8.72	7.19	3	54.125	98.3916666666667	2.66	5.31895833333333	9.12	-0.12	41.6	178.201	94.4625	4.35066666666667	3.02178649501062	5.93491418212651	1.55070766845846	44.6
2000-11-02	4.23275	6.953	0.385	0.2	41.89	100.308333333333	1.58075	7.01195833333333	8.72	0.897	5	160.709	99.3458333333333	2.18633333333333	2.45795920510660	2.31010203856268	0.87120912648083	46.8
2000-11-03	6.30616666666667	6.801	5.922	0.2	83.1	100.375	1.41666666666667	5.54075	7.23	0.385	0.2	97.347	100.354166666667	2.01441666666667	1.8710758063253	0.0802772971919509	0.661836168765137	5.4
2000-11-04	6.896	7.18	6.506	1	16.204	94.7416666666667	3.15983333333333	6.31320833333333	6.829	5.892	1.2	155.567	100.295833333333	1.7915	0.331928863817115	3.87817662932646	0.855033776368021	2.4
2000-11-05	6.33075	7.91	3.484	0	227.459	100.416666666667	0.953833333333333	6.64120833333333	7.63	5.768	15.4	40.165	96.8583333333333	2.762125	0.79840264138953	4.17738431108986	0.992068608018555	16.6
2000-11-06	2.88416666666667	3.692	1.512	0	87.425	94.7416666666667	2.20583333333333	5.77929166666667	7.91	3.4	0.2	427.527	100.070833333333	1.06933333333333	1.72795731387423	4.46234688057077	0.730459366230789	15.6
2000-11-07	0.368666666666667	3.39	-2.13	0	106.46	96.5916666666667	0.563083333333333	2.92195833333333	3.692	1.512	0	298.549	90.55	1.90966666666667	1.72711210907155	7.11919549137713	0.799109819717074	0.2
2000-11-08	5.12333333333333	6.244	4.367	0	43.091	96.95	2.86016666666667	0.848	4.5	-2.13	0	251.635	98.1583333333333	1.090625	2.49646215705091	3.09639831734913	1.05496338422880	0
2000-11-09	5.48183333333333	7.52	4.761	4	51.784	100.283333333333	1.57758333333333	5.42491666666667	6.244	4.367	9	73.697	98.4583333333333	2.91995833333333	0.609341929709082	1.77763888346312	0.896345612552913	13
2000-11-10	7.11108333333333	8.2	6.544	5.2	16.933	100.408333333333	2.43041666666667	6.26270833333333	8.25	4.761	4.4	94.549	99.9166666666667	1.673	0.951305974512332	0.747116148722902	0.752855458945137	18.6
2000-11-11	5.81666666666667	6.808	4.961	6.8	26.78	100.375	0.591666666666667	6.899625	8.2	6.291	10.2	45.019	100.404166666667	2.13591666666667	0.613537105771713	0.0333333333333349	0.883084383607495	21.4
2000-11-12	5.48558333333333	5.977	4.264	1.8	29.158	100.333333333333	1.26358333333333	5.57166666666667	6.808	3.7	11.6	72.701	100.366666666667	0.650166666666667	0.638676599858136	0.0503952630679013	0.418512273435168	23.6
2000-11-13	6.19625	6.98	5.56	4.2	27.861	100.158333333333	2.87641666666667	5.78283333333333	6.554	4.264	2	117.284	100.35	1.31254166666667	0.458538557517423	0.267424518352139	0.832639743741039	17.8
2000-11-14	5.15833333333333	7.07	3.915	5	33.558	99.675	2.027	5.771125	6.98	4.554	17.8	54.705	98.7458333333333	3.25279166666667	0.823369007806265	2.49014565775285	0.891279684160267	24.8
2000-11-15	1.38875	5.175	-0.28	0.2	44.196	100.183333333333	1.47166666666667	5.605125	7.07	3.915	6.2	74.012	99.5666666666667	1.86220833333333	2.35095112667193	1.08591268028620	0.800764830329144	24.2
2000-11-16	-2.07583333333333	-1.26	-3.5	0	105.397	99.9666666666667	0.756	0.572375	5.175	-1.78	0.2	115.122	100.145833333333	1.47025	1.82178154802659	0.109942264790668	0.522497983591461	6.4
2000-11-17	1.05308333333333	2.194	0.644	0.2	29.416	100.1	1.3995	-1.16895833333333	0.71	-3.5	0.2	241.9	100.029166666667	1.048375	1.40623626568249	0.0810153816475091	0.530651318125727	0.6
2000-11-18	2.75308333333333	3.514	1.709	0	35.726	97.375	1.73683333333333	1.47225	2.418	0.644	1	68.674	99.5458333333333	1.40045833333333	0.792529362031805	2.24309876365087	0.425123536667369	1.2
2000-11-19	0.476333333333333	1.25	0.242	3	76.499	100.025	3.273	2.079375	3.514	0.673	7.2	94.546	97.3791666666667	2.8265	1.02516742844728	2.92147494820953	1.21050081725352	11.2
2000-11-20	1.71608333333333	2.25	0.803	13.6	8.931	100.133333333333	4.00458333333333	1.00383333333333	2.531	0.242	12	172.27	100.0875	2.95354166666667	0.699244096966758	0.146357900096425	0.902680888964415	32.8
2000-11-21	-1.78833333333333	-0.73	-3.1	0	17.86	87.9416666666667	3.79758333333333	1.04929166666667	2.25	-0.86	15	20.799	98.4666666666667	4.08525	1.55036914267907	5.72824455782797	0.291409398101000	27
2000-11-22	-4.295	-3.46	-5.17	0	11.555	86.6166666666667	3.39725	-2.40916666666667	-0.73	-3.77	0	54.025	85.0875	3.795375	1.13244138570766	3.24693139626686	0.411933420417842	15
2000-11-23	0.852833333333333	2.324	-1.28	2.6	8.66	100.133333333333	2.03525	-3.135	-1.26	-5.17	0	24.506	89.1833333333333	3.34533333333333	2.26955076248408	6.48320908192849	0.775729339866785	2.6
2000-11-24	2.28725	4.078	0.598	5	24.91	100.166666666667	1.02091666666667	1.12129166666667	2.429	-1.28	9.6	16.988	100.1375	1.99020833333333	1.09937847231826	0.0774084200333772	0.605983723391869	14.6
2000-11-25	4.04458333333333	4.676	3.203	6.4	6.043	100.241666666667	3.775	3.55591666666667	6.08	0.598	8.6	67.435	100.229166666667	1.56291666666667	1.27859440278198	0.0861891607371322	1.28363244875317	24.6
2000-11-26	5.803	6.299	5.082	2.8	5.843	100.375	1.77283333333333	4.062	5.79	3.203	20.2	18.412	100.233333333333	3.71820833333333	0.970313292557762	0.0855885320904443	1.03064266704948	31.6
2000-11-27	2.87191666666667	3.429	2.447	1.2	7.92	100.2	2.00483333333333	4.763375	6.299	2.96	6.8	17.378	100.304166666667	1.847125	1.35079935652461	0.0855885320904439	0.54885974369958	28.2
2000-11-28	3.19233333333333	4.685	2.081	2.4	6.045	100.216666666667	2.32375	3.49958333333333	4.846	2.447	3	29.13	100.245833333333	1.99620833333333	0.753609846007866	0.0542627353203303	0.429220907344443	12.2
2000-11-29	0.65525	1.588	0.159	1.4	26.004	100.125	0.768833333333333	2.45429166666667	4.685	1.074	5.2	14.347	100.195833333333	2.08279166666667	1.17669520942044	0.0614636297152886	0.740741551977069	9.6
2000-11-30	0.291416666666667	3.542	-0.87	3	5.261	98.175	1.36391666666667	0.479083333333333	1.588	-0.91	1.8	54.611	97.525	1.09070833333333	0.855384274083412	3.46322516903371	0.565009183799500	10
2000-12-01	2.45441666666667	3.467	1.466	0.6	29.109	99.25	2.24075	1.95975	4.272	-0.87	14.2	14.358	99.2208333333333	2.089125	1.59668413823824	1.70743239890351	0.821271418507391	16.6
2000-12-02	-0.65925	4.067	-2.71	1.4	7.441	100.083333333333	0.594666666666667	1.2805	3.467	-1.69	0.6	83.505	98.975	1.47254166666667	1.94230132096659	1.63487779262714	0.869299368950158	16.2
2000-12-03	3.74333333333333	4.282	2.839	1	32.317	99.175	1.61216666666667	2.10991666666667	5.649	-2.71	3.4	17.324	100.204166666667	1.226	2.69037727867065	1.16650338993513	0.634860552117487	5
2000-12-04	1.03775	2.586	-0.97	0.2	4.295	100.175	1.84133333333333	2.2725	4.282	-1.67	1	91.856	99.0875	1.249875	1.73800401733877	1.62700425848947	0.575276454590616	4.6
2000-12-05	4.13075	5.496	3.193	2.2	4.738	100.291666666667	1.22425	2.45741666666667	4.743	-0.97	1.4	13.369	100.2375	1.68808333333333	1.59167225304430	0.0652224520695761	0.505938250671031	4.6
2000-12-06	6.97408333333333	7.53	6.317	0	22.986	99.4333333333333	2.67766666666667	4.97308333333333	6.395	3.193	2.4	15.293	100.258333333333	1.85320833333333	1.24589367523878	0.709325635475596	0.817397210177738	3.8
2000-12-07	5.26133333333333	6.984	3.326	0	24.879	100.3	1.48883333333333	7.086625	7.7	6.317	0	58.959	98.9208333333333	3.11745833333333	1.02536484989336	1.18027102079975	1.02136981898960	2.4
2000-12-08	4.06616666666667	5.186	1.839	2.4	14.122	100.3	1.64783333333333	4.98591666666667	6.984	3.326	3	60.2	100.320833333333	1.32479166666667	0.969709382090472	0.0487136107573242	0.830142242066679	5.4
2000-12-09	-0.532166666666667	0.384	-1	0	9.648	99.525	2.591	2.94079166666667	5.186	0.337	2.6	39.093	100.2	1.670125	2.00675115053131	0.522835674812978	0.93092198153996	5.6
2000-12-10	0.515583333333333	0.944	0.318	2.8	8.117	100.141666666667	1.39975	-0.208125	0.617	-1	0	29.925	99.8125	2.46183333333333	0.548908932221927	0.489379263447137	0.645421448997008	5.4
2000-12-11	-0.0301666666666667	0.485	-0.44	0.6	11.371	100.108333333333	1.2135	0.5175	0.944	0.271	5.8	24.138	100.170833333333	1.149875	0.302494386672305	0.0507092552837153	0.399296264874663	6.4
2000-12-12	1.68125	4.593	-0.68	0.2	21.599	100.166666666667	0.751416666666667	1.75483333333333	4.892	-0.44	7	41.178	100.191666666667	1.18758333333333	2.01559476963918	0.0878310065653695	0.437080170445681	13
2000-12-13	-0.16975	1.53	-3.38	0.6	4.635	100.116666666667	2.07041666666667	0.594958333333333	4.593	-3.33	0.2	72.35	100.095833333333	0.876083333333333	1.75916642507499	0.0999603095836716	0.698803459777372	7.8
2000-12-14	4.155	5.09	3.53	18.2	2.107	100.308333333333	3.44566666666667	1.43808333333333	4.18	-3.38	23.6	13.524	100.170833333333	3.11404166666667	2.10330891163846	0.102817452659694	1.15539560015483	42
2000-12-15	4.23066666666667	4.752	3.794	3	8.611	100.291666666667	2.40325	4.726375	6.185	3.53	20.4	10.211	100.3125	2.900875	0.65069159483376	0.0410187723187786	0.75027602539713	47
2000-12-16	3.69791666666667	4.722	0.272	0	24.448	99.4	1.19208333333333	4.360125	4.752	3.794	5.4	20.278	100.295833333333	2.60620833333333	0.76998071507493	1.14903341020954	0.83494531899657	25.8
2000-12-17	1.10733333333333	1.551	0.767	1.2	13.033	100.191666666667	0.893583333333333	2.80625	4.722	0.272	3.2	70.682	99.8	1.00654166666667	1.30111960457017	1.13208264323375	0.460212483705875	9.8
2000-12-18	-1.785	-1.12	-2.89	0	12.333	99.4083333333333	1.59466666666667	0.56725	1.551	-1.78	1.4	31.957	100.054166666667	0.883958333333333	1.26925610384306	0.686722142927765	0.544843209571224	4.6
2000-12-19	-6.01916666666667	-3.75	-7.32	0	16.321	86.0416666666667	1.67533333333333	-1.86916666666667	-0.97	-3.76	0	35.083	95.0875	1.55908333333333	2.11437714570644	6.09025503154066	0.526262807784421	1.4
2000-12-20	-9.585	-8.98	-10.6	0	15.337	87.95	1.17908333333333	-7.00666666666667	-3.75	-9.16	0	47.68	85.75	1.70729166666667	1.64272991915944	1.82545493351266	0.446501262907260	0
2000-12-21	-3.79083333333333	-0.933	-5.54	0	9.518	94.4083333333333	0.703416666666667	-8.06333333333333	-4.97	-10.6	0	43.565	90.9791666666667	1.29758333333333	2.67598993698727	3.70051047529632	0.387901422389843	0
2000-12-22	-2.39541666666667	0.495	-4.67	0	17.235	89.4833333333333	1.76391666666667	-2.51766666666667	0.682	-5.54	0	26.68	89.2833333333333	1.3845	1.81864177537602	4.66117704325543	0.735789390911406	0
2000-12-23	-2.408	0.011	-3.71	0	22.786	79.675	3.5	-1.006	1.121	-4.67	0	38.412	87.7458333333333	2.029875	1.77211360487172	4.50056786540444	0.898300025444888	0
2000-12-24	-4.4775	-2.83	-6.89	0	15.321	88.1083333333333	1.66583333333333	-2.62483333333333	0.011	-3.71	0	70.752	83.0791666666667	3.47933333333333	1.25167077546723	4.18892720288991	1.04151467995964	0
2000-12-25	-6.55833333333333	-5.51	-8.16	0	12.965	88.6583333333333	2.07191666666667	-4.79625	-2.83	-6.89	0	41.963	87.125	1.70666666666667	1.25743537812435	2.33092903339637	0.74339024072152	0
2000-12-26	-5.48666666666667	-5.02	-5.97	0	9.381	95.725	2.77166666666667	-6.50416666666667	-4.72	-8.16	0	42.052	90.6208333333333	1.710625	0.919951862094658	3.19893831594271	0.895887678528778	0
2000-12-27	-8.04666666666667	-5.72	-9.54	0	6.345	92.65	3.08575	-5.63083333333333	-5.02	-5.99	0	27.065	95.6083333333333	2.81754166666667	1.37085015910936	1.77990547278879	0.379452910268338	0
2000-12-28	-10.5833333333333	-8.67	-12.5	0	11.319	92.775	1.1755	-8.88541666666667	-5.72	-10.4	0	37.979	92.3916666666667	2.43875	1.42187432190809	0.970955183442557	0.994090108016946	0
2000-12-29	-10.35	-8.79	-12.5	0	9.702	90.5583333333333	3.86183333333333	-9.71875	-8.19	-12.5	0	34.648	92.8291666666667	1.74729166666667	1.18878659625207	1.21316848697029	1.29494648875162	0
2000-12-30	-12.1916666666667	-11.5	-12.7	0	14.714	87.65	3.69716666666667	-10.3825	-8.63	-12.5	0	31.64	90.1583333333333	4.72341666666667	1.27750749384315	1.50960943125056	1.23263242116792	0
