# Supplementary material for: Global expression profiling in leaves of free-growing aspen
Source: BMC Plant Biol. 2008 May 23;8:61. doi: 10.1186/1471-2229-8-61 (PMC2416451; doi:10.1186/1471-2229-8-61)
Supplement: Additional file 6 — Significant Gene Ontology categories for genes differentially expressed during development. List of gene ontology categories showing significant over-representation during leaf development. [file 1471-2229-8-61-S6.xls]

## Sheet: GO spring
GO	p-value	Term	Definition
GO:0006412	2.58337201484549e-18	translation	The chemical reactions and pathways resulting in the formation of a protein. This is a ribosome-mediated process in which the information in messenger RNA (mRNA) is used to specify the sequence of amino acids in the protein.
GO:0015979	5.67620928826215e-14	photosynthesis	The synthesis by organisms of organic chemical compounds, especially carbohydrates, from carbon dioxide (CO2) using energy obtained from light rather than from the oxidation of chemical compounds.
GO:0009058	3.54878127186029e-12	biosynthetic process	The energy-requiring part of metabolism in which simpler substances are transformed into more complex ones, as in growth and other biosynthetic processes.
GO:0008152	4.63957323250781e-11	metabolic process	Processes that cause many of the chemical changes in living organisms, including anabolism and catabolism. Metabolic processes typically transform small molecules, but also include macromolecular processes such as DNA repair and replication, and protein synthesis and degradation.
GO:0009059	6.65616627101973e-11	macromolecule biosynthetic process	The chemical reactions and pathways resulting in the formation of macromolecules, large molecules including proteins, nucleic acids and carbohydrates.
GO:0042254	1.38797294556658e-09	ribosome biogenesis and assembly	The process of the formation of the constituents of the ribosome subunits, their assembly, and their transport to the sites of protein synthesis.
GO:0009987	3.71353093691482e-09	cellular process	Processes that are carried out at the cellular level, but are not necessarily restricted to a single cell. For example, cell communication occurs among more than one cell, but occurs at the cellular level.
GO:0006996	7.99304288036174e-09	organelle organization and biogenesis	A process that is carried out at the cellular level which results in the formation, arrangement of constituent parts, or disassembly of any organelle within a cell.
GO:0022613	4.41661043458557e-08	ribonucleoprotein complex biogenesis and assembly	The cellular process by which a complex containing RNA and proteins, is synthesized, aggregates, and bonds together.
GO:0044237	1.23282309576766e-07	cellular metabolic process	The chemical reactions and pathways by which individual cells transform chemical substances.
GO:0016043	4.50558109401531e-07	cellular component organization and biogenesis	A process that is carried out at the cellular level which results in the formation, arrangement of constituent parts, or disassembly of a cellular component; includes the plasma membrane and any external encapsulating structures such as the cell wall and cell envelope.
GO:0006334	7.96242567998435e-07	nucleosome assembly	The aggregation and bonding together of a nucleosome, the beadlike structural units of eukaryotic chromatin composed of histones and DNA.
GO:0006333	1.23058277198443e-06	chromatin assembly or disassembly	The formation or destruction of chromatin structures.
GO:0043170	1.29057351236948e-06	macromolecule metabolic process	The chemical reactions and pathways involving macromolecules, large molecules including proteins, nucleic acids and carbohydrates.
GO:0044260	2.36819580349411e-06	cellular macromolecule metabolic process	The chemical reactions and pathways involving macromolecules, large molecules including proteins, nucleic acids and carbohydrates, as carried out by individual cells.
GO:0044238	5.26082788198645e-06	primary metabolic process	Reactions involving those compounds which are formed as a part of the normal anabolic and catabolic processes. These processes take place in most, if not all, cells of the organism.
GO:0009628	7.26842111111753e-06	response to abiotic stimulus	A change in state or activity of a cell or an organism (in terms of movement, secretion, enzyme production, gene expression, etc.) as a result of an abiotic (non-living) stimulus.
GO:0050896	7.51051360902971e-06	response to stimulus	A change in state or activity of a cell or an organism (in terms of movement, secretion, enzyme production, gene expression, etc.) as a result of a stimulus.
GO:0044267	1.19016431663880e-05	cellular protein metabolic process	The chemical reactions and pathways involving a specific protein, rather than of proteins in general, occurring at the level of an individual cell. Includes protein modification.
GO:0019684	1.43205950421388e-05	photosynthesis, light reaction	The light reactions of photosynthesis, which take place in photosystems II and I. Light energy is harvested and used to power the transfer of electrons among a series of electron donors and acceptors. The final electron acceptor is NADP+, which is reduced to NADPH. NADPH generated from light reactions is used in sugar synthesis in dark reactions. Light reactions also generate a proton motive forc…
GO:0006323	1.70080948390789e-05	DNA packaging	Any process by which DNA and associated proteins are formed into a compact, orderly structure.
GO:0006325	1.70080948390789e-05	establishment and/or maintenance of chromatin architecture	The specification, formation and maintenance of the physical structure of eukaryotic chromatin.
GO:0019538	2.53982876519407e-05	protein metabolic process	The chemical reactions and pathways involving a specific protein, rather than of proteins in general. Includes protein modification.
GO:0009266	2.96230521106945e-05	response to temperature stimulus	A change in state or activity of a cell or an organism (in terms of movement, secretion, enzyme production, gene expression, etc.) as a result of a temperature stimulus.
GO:0007001	6.16140672520357e-05	chromosome organization and biogenesis (sensu Eukaryota)	A process that is carried out at the cellular level which results in the formation, arrangement of constituent parts, or disassembly of eukaryotic chromosomes, structures composed of a very long molecule of DNA and associated proteins (e.g. histones) that carries hereditary information. As in, but not restricted to, the eukaryotes (Eukaryota, ncbi_taxonomy_id:2759).
GO:0031497	7.9082313349541e-05	chromatin assembly	The assembly of DNA, histone proteins, and other associated proteins into chromatin structure, beginning with the formation of the basic unit, the nucleosome, followed by organization of the nucleosomes into higher order structures, ultimately giving rise to a complex organization of specific domains within the nucleus.
GO:0043284	0.000104611929312398	biopolymer biosynthetic process	The chemical reactions and pathways resulting in the formation of biopolymers, long, repeating chains of monomers found in nature e.g. polysaccharides and proteins.
GO:0051276	0.000104611929312398	chromosome organization and biogenesis	A process that is carried out at the cellular level which results in the formation, arrangement of constituent parts, or disassembly of chromosomes, structures composed of a very long molecule of DNA and associated proteins that carries hereditary information.
GO:0009416	0.000107531907173216	response to light stimulus	A change in state or activity of a cell or an organism (in terms of movement, secretion, enzyme production, gene expression, etc.) as a result of a light stimulus, electromagnetic radiation of wavelengths classified as infrared, visible or ultraviolet light.
GO:0009314	0.000147339164127547	response to radiation	A change in state or activity of a cell or an organism (in terms of movement, secretion, enzyme production, gene expression, etc.) as a result of an electromagnetic radiation stimulus. Electromagnetic radiation is a propagating wave in space with electric and magnetic components. These components oscillate at right angles to each other and to the direction of propagation.
GO:0005975	0.000393820977031499	carbohydrate metabolic process	The chemical reactions and pathways involving carbohydrates, any of a group of organic compounds based of the general formula Cx(H2O)y.
GO:0006950	0.000406891309343232	response to stress	A change in state or activity of a cell or an organism (in terms of movement, secretion, enzyme production, gene expression, etc.) as a result of a stimulus indicating the organism is under stress. The stress is usually, but not necessarily, exogenous (e.g. temperature, humidity, ionizing radiation).
GO:0044249	0.000483073364834573	cellular biosynthetic process	The chemical reactions and pathways resulting in the formation of substances, carried out by individual cells.
GO:0044262	0.00048423428484825	cellular carbohydrate metabolic process	The chemical reactions and pathways involving carbohydrates, any of a group of organic compounds based of the general formula Cx(H2O)y, as carried out by individual cells.
GO:0006414	0.000564436332940177	translational elongation	The successive addition of amino acid residues to a nascent polypeptide chain during protein biosynthesis.
GO:0008283	0.000839837481812794	cell proliferation	The multiplication or reproduction of cells, resulting in the rapid expansion of a cell population.
GO:0065003	0.000911879873134285	macromolecular complex assembly	The aggregation and bonding together of a set of macromolecules to form a complex.
GO:0006082	0.00111865187085347	organic acid metabolic process	The chemical reactions and pathways involving organic acids, any acidic compound containing carbon in covalent linkage.
GO:0006519	0.00126562831545414	amino acid and derivative metabolic process	The chemical reactions and pathways involving amino acids, organic acids containing one or more amino substituents, and compounds derived from amino acids.
GO:0019752	0.00141629857550605	carboxylic acid metabolic process	The chemical reactions and pathways involving carboxylic acids, any organic acid containing one or more carboxyl (COOH) groups or anions (COO-).
GO:0009605	0.00141647073946695	response to external stimulus	A change in state or activity of a cell or an organism (in terms of movement, secretion, enzyme production, gene expression, etc.) as a result of an external stimulus.
GO:0022607	0.00209413176587893	cellular component assembly	A cellular process that results in the assembly of a part of the cell.
GO:0045229	0.00232785756704635	external encapsulating structure organization and biogenesis	A process that is carried out at the cellular level which results in the formation, arrangement of constituent parts, or disassembly of external structures that lie outside the plasma membrane and surround the entire cell.
GO:0015976	0.0025808474929917	carbon utilization	NA
GO:0051186	0.00259145492495677	cofactor metabolic process	The chemical reactions and pathways involving a cofactor, a substance that is required for the activity of an enzyme or other protein. Cofactors may be inorganic, such as the metal atoms zinc, iron, and copper in certain forms, or organic, in which case they are referred to as coenzymes. Cofactors may either be bound tightly to active sites or bind loosely with the substrate.
GO:0051726	0.00259573534841939	regulation of cell cycle	A cell cycle process that modulates the rate, extent or mode of the cell cycle.
GO:0006091	0.00281232540599546	generation of precursor metabolites and energy	The chemical reactions and pathways resulting in the formation of precursor metabolites, substances from which energy is derived, and the processes involved in the liberation of energy from these substances.
GO:0009408	0.00284129996469169	response to heat	A change in state or activity of a cell or an organism (in terms of movement, secretion, enzyme production, gene expression, etc.) as a result of a heat stimulus, a temperature stimulus above the optimal temperature for that organism.
GO:0065008	0.00318098774165324	regulation of biological quality	Any process that modulates the frequency, rate or extent of a biological quality. A biological quality is a measurable attribute of an organism or part of an organism, such as size, mass, shape, color, etc.
GO:0007047	0.00346293872361207	cell wall organization and biogenesis	A process that is carried out at the cellular level which results in the formation, arrangement of constituent parts, or disassembly of the cell wall, the rigid or semi-rigid envelope lying outside the cell membrane of plant, fungal and most prokaryotic cells, maintaining their shape and protecting them from osmotic lysis.
GO:0015977	0.00354287622114845	carbon utilization by fixation of carbon dioxide	The processes by which inorganic carbon (usually carbon dioxide) is incorporated into organic compounds (usually carbohydrates).
GO:0019725	0.00380602078634143	cell homeostasis	The processes involved in the maintenance of an internal equilibrium at the level of the cell.
GO:0042548	0.00387401720984855	regulation of photosynthesis, light reaction	Any process that modulates the frequency, rate or extent of the light-dependent reaction of photosynthesis.
GO:0010109	0.00387401720984855	regulation of photosynthesis	Any process that modulates the frequency, rate or extent of photosynthesis.
GO:0043467	0.00387401720984855	regulation of generation of precursor metabolites and energy	Any process that modulates the frequency, rate or extent of the chemical reactions and pathways resulting in the formation of precursor metabolites, substances from which energy is derived, and the processes involved in the liberation of energy from these substances.
GO:0016052	0.00419743165724372	carbohydrate catabolic process	The chemical reactions and pathways resulting in the breakdown of carbohydrates, any of a group of organic compounds based of the general formula Cx(H2O)y.
GO:0044275	0.00419743165724372	cellular carbohydrate catabolic process	The chemical reactions and pathways resulting in the breakdown of carbohydrates, any of a group of organic compounds based of the general formula Cx(H2O)y, as carried out by individual cells.
GO:0000074	0.00439487708926166	regulation of progression through cell cycle	Any process that modulates the rate or extent of progression through the cell cycle.
GO:0019748	0.0047301721170927	secondary metabolic process	The chemical reactions and pathways resulting in many of the chemical changes of compounds that are not necessarily required for growth and maintenance of cells, and are often unique to a taxon. In multicellular organisms secondary metabolism is generally carried out in specific cell types, and may be useful for the organism as a whole. In unicellular organisms, secondary metabolism is often used…
GO:0048511	0.00521175699082518	rhythmic process	Those processes pertinent to the generation and maintenance of rhythms in the physiology of an organism.
GO:0007623	0.00521175699082518	circadian rhythm	The biological processes in an organism that recur with a regularity of approximately 24 hours.
GO:0005985	0.00521175699082518	sucrose metabolic process	The chemical reactions and pathways involving sucrose, the disaccharide fructofuranosyl-glucopyranoside.
GO:0042592	0.00528905403525123	homeostatic process	The biological processes involved in the maintenance of an internal equilibrium.
GO:0009767	0.00549736687504134	photosynthetic electron transport	The process by which pairs of electrons are transported from water to NADP+ in the light phase of photosynthesis during noncyclic photophosphorylation.
GO:0006807	0.00564116852417082	nitrogen compound metabolic process	The chemical reactions and pathways involving various organic and inorganic nitrogenous compounds; includes nitrogen fixation, nitrification, denitrification, assimilatory/dissimilatory nitrate reduction and the interconversion of nitrogenous organic matter and ammonium.
GO:0009698	0.00624989031626805	phenylpropanoid metabolic process	The chemical reactions and pathways involving aromatic derivatives of trans-cinnamic acid.
GO:0006006	0.00678308520480575	glucose metabolic process	The chemical reactions and pathways involving glucose, the aldohexose gluco-hexose. D-glucose is dextrorotatory and is sometimes known as dextrose; it is an important source of energy for living organisms and is found free as well as combined in homo- and hetero-oligosaccharides and polysaccharides.
GO:0006730	0.00700352087271723	one-carbon compound metabolic process	The chemical reactions and pathways involving compounds containing a single carbon atom.
GO:0065004	0.00737248215505672	protein-DNA complex assembly	The aggregation and bonding together of proteins and DNA molecules to form a protein-DNA complex.
GO:0042546	0.00740485428023534	cell wall biogenesis	The chemical reactions and pathways resulting in the formation of the cell wall, the rigid or semi-rigid envelope lying outside the cell membrane of plant, fungal and most prokaryotic cells, maintaining their shape and protecting them from osmotic lysis.
GO:0006575	0.00779325262572805	amino acid derivative metabolic process	The chemical reactions and pathways involving compounds derived from amino acids, organic acids containing one or more amino substituents.
GO:0009611	0.00967446348926089	response to wounding	A change in state or activity of a cell or an organism (in terms of movement, secretion, enzyme production, gene expression, etc.) as a result of a stimulus indicating damage to the organism.
GO:0006808	0.00978097804437374	regulation of nitrogen utilization	Any process that modulates the frequency, rate or extent of nitrogen utilization.
GO:0051171	0.00978097804437374	regulation of nitrogen metabolic process	Any process that modulates the frequency, rate or extent of the chemical reactions and pathways involving nitrogen or nitrogenous compounds.
GO:0019740	0.00978097804437374	nitrogen utilization	NA
