# Supplementary material for: Global expression profiling in leaves of free-growing aspen
Source: BMC Plant Biol. 2008 May 23;8:61. doi: 10.1186/1471-2229-8-61 (PMC2416451; doi:10.1186/1471-2229-8-61)
Supplement: Additional file 7 — Significant Gene Ontology categories for genes differentially expressed during weather influence. List of gene ontology categories showing significant over-representation during weather influence. [file 1471-2229-8-61-S7.xls]

## Sheet: GO weather
GO	p-value	Term	Definition
GO:0006914	0.00374366907808584	autophagy	The process by which cells digest parts of their own cytoplasm; allows for both recycling of macromolecular constituents under conditions of nutrient limitation and remodeling the intracellular structure for cell differentiation.
GO:0048731	0.00432709530813545	system development	The process whose specific outcome is the progression of an organismal system over time, from its formation to the mature structure. A system is a regularly interacting or interdependent group of organs or tissues that work together to carry out a given biological process.
GO:0048513	0.00432709530813545	organ development	Development of a tissue or tissues that work together to perform a specific function or functions. Development pertains to the process whose specific outcome is the progression of a structure over time, from its formation to the mature structure. Organs are commonly observed as visibly distinct structures, but may also exist as loosely associated clusters of cells that work together to perform a …
GO:0008033	0.00624950469054546	tRNA processing	The process by which a pre-tRNA molecule is converted to a mature tRNA, ready for addition of an aminoacyl group.
GO:0010014	0.00682564515717456	meristem initiation	Initiation of a region of tissue in a plant that is composed of one or more undifferentiated cells capable of undergoing mitosis and differentiation, thereby effecting growth and development of a plant by giving rise to more meristem or specialized tissue.
GO:0006121	0.0085387776899604	mitochondrial electron transport, succinate to ubiquinone	The transfer of electrons from succinate to ubiquinone that occurs during oxidative phosphorylation, mediated by the multisubunit enzyme known as complex II.
GO:0009900	0.0085387776899604	dehiscence	The opening of an anther, fruit or other structure, which permits the escape of reproductive bodies contained within it.
GO:0007167	0.00934440548400684	enzyme linked receptor protein signaling pathway	Any series of molecular signals initiated by the binding of an extracellular ligand to a receptor on the surface of the target cell, where the receptor possesses catalytic activity or is closely associated with an enzyme such as a protein kinase.
GO:0007169	0.00934440548400684	transmembrane receptor protein tyrosine kinase signaling pathway	The series of molecular signals generated as a consequence of a transmembrane receptor tyrosine kinase binding to its physiological ligand.
GO:0010150	0.00966245730026346	leaf senescence	The process that occurs in a leaf near the end of its active life that is associated with the dismantling of cell components and membranes, loss of functional chloroplasts, and an overall decline in metabolism.
